# Supplementary material for: Proteasome and Ribosome Ubiquitination in Retinal Pigment Epithelial (RPE) Cells in Response to Oxidized Low-Density Lipoprotein (OxLDL)
Source: Biomedicines. 2025 Dec 8;13(12):3004. doi: 10.3390/biomedicines13123004 (PMC12730676; doi:10.3390/biomedicines13123004)
Supplement: Supplementary file 1 [file biomedicines-13-03004-s001.zip]

Archive with 1 entries (1 files):
- biomedicines-3842802-supplementary.xlsx
