# Supplementary material for: Proteasome and Ribosome Ubiquitination in Retinal Pigment Epithelial (RPE) Cells in Response to Oxidized Low-Density Lipoprotein (OxLDL)
Source: Biomedicines. 2025 Dec 8;13(12):3004. doi: 10.3390/biomedicines13123004 (PMC12730676; doi:10.3390/biomedicines13123004)
Supplement: Supplementary file 1 [file biomedicines-13-03004-s001.zip › biomedicines-3842802-supplementary.xlsx]

## Sheet: Table S1. Proteins
GG (K) Positions	GG (K) Count	Protein FDR Confidence: Combined	Master	Accession	Description	Exp. q-value: Combined	Sum PEP Score	Coverage [%]	# Peptides	# PSMs	# Unique Peptides	# AAs	MW [kDa]	calc. pI	Score Sequest HT: Sequest HT	# Peptides (by Search Engine): Sequest HT	# Razor Peptides	Abundances (Grouped) CV [%]: oxldl	Abundances (Scaled): F7: Sample, oxldl	Abundances (Scaled): F8: Sample, oxldl	Abundances (Scaled): F9: Sample, oxldl	Abundances (Normalized): F7: Sample, oxldl	Abundances (Normalized): F8: Sample, oxldl	Abundances (Normalized): F9: Sample, oxldl	Abundance: F7: Sample, oxldl	Abundance: F8: Sample, oxldl	Abundance: F9: Sample, oxldl	Found in Sample: [S7] F7: Sample, oxldl	Found in Sample: [S8] F8: Sample, oxldl	Found in Sample: [S9] F9: Sample, oxldl	# Protein Groups
GG [K12; K101; K235; K237; K259; K268; K308; K436; K561; K590; K609; K616; K695; K788; K789; K797; K818; K821; K829; K831; K898; K914; K1134; K1208; K1395; K1406; K1484; K1556; K1663; K1734; K1745; K2012; K2072; K2083; K2183; K2222; K2237; K2247; K2280; K2285; K2342; K2366; K2418; K2550; K2557; K2591; K2602; K2604; K2621]	49	High	Master Protein	Q92616	eIF-2-alpha kinase activator GCN1 [OS=Homo sapiens]	0	224.613	23	50	205	50	2671	292.6	7.47	143.61	50	0	6.19	93	102.5	104.6	1.61678e+08	1.7824e+08	1.81881e+08	1.54446e+08	1.76658e+08	1.81881e+08	High	High	High	1
	Confidence	PSM Ambiguity	Annotated Sequence	Modifications	Qvality PEP	Qvality q-value	# Protein Groups	# Proteins	# PSMs	Master Protein Accessions	# Missed Cleavages	Theo. MH+ [Da]	Abundances (Grouped) CV [%]: oxldl	Abundances (Scaled): F7: Sample, oxldl	Abundances (Scaled): F8: Sample, oxldl	Abundances (Scaled): F9: Sample, oxldl	Abundances (Normalized): F7: Sample, oxldl	Abundances (Normalized): F8: Sample, oxldl	Abundances (Normalized): F9: Sample, oxldl	Abundance: F7: Sample, oxldl	Abundance: F8: Sample, oxldl	Abundance: F9: Sample, oxldl	Quan Info	Found in Sample: [S7] F7: Sample, oxldl	Found in Sample: [S8] F8: Sample, oxldl	Found in Sample: [S9] F9: Sample, oxldl	Confidence (by Search Engine): Sequest HT	m/z [Da] (by Search Engine): Sequest HT	RT [min] (by Search Engine): Sequest HT	Percolator q-Value (by Search Engine): Sequest HT	Percolator PEP (by Search Engine): Sequest HT	XCorr (by Search Engine): Sequest HT	Top Apex RT [min]
	High	Unambiguous	[R].LIGNESKGEHVPGFCLPK.[K]	1xCarbamidomethyl [C15]; 1xGG [K7]	0.000489867	0.00125174	1	1	2	Q92616	1	2096.06	6.79	104.8	92.2	103	3.9364e+06	3.46452e+06	3.86874e+06	3.76033e+06	3433767	3.86874e+06		High	High	Peak Found	High	524.769	38.0573	0.0004274	4.414e-05	2.06	38.05
	High	Unambiguous	[R].LMEIYQEKLYRPPPVLDALGR.[V]	1xOxidation [M2]; 1xGG [K8]	0.000289261	0.00125174	1	1	5	Q92616	1	2631.4	35.26	62.7	104.6	132.7	1.25547e+06	2.09679e+06	2.65947e+06	1.19931e+06	2.07818e+06	2.65947e+06		High	High	High	High	658.605	56.5553	0.0004274	2.262e-05	1.85	54.48
	High	Unambiguous	[R].LMEIYQEKLYRPPPVLDALGR.[V]	1xGG [K8]	4.58271e-07	0.00125174	1	1	4	Q92616	1	2615.4	57.04	43.5	98.9	157.6	1.63845e+06	3.72699e+06	5.93521e+06	1.56516e+06	3.69391e+06	5.93521e+06		Peak Found	High	High	High	654.606	59.0889	0.0004274	6.504e-09	3.69	58.88
	High	Unambiguous	[R].LKALGTLVSHVTLR.[L]	1xGG [K2]	0.000736012	0.00125174	1	1	6	Q92616	1	1621.97	16.68	89.1	119.2	91.7	2.52307e+06	3.37616e+06	2.59768e+06	2.41022e+06	3.34619e+06	2.59768e+06		High	High	High	High	541.33	42.0451	0.0004274	7.385e-05	1.73	42.04
	High	Unambiguous	[R].IKNPFLSLAACVMPSR.[L]	1xCarbamidomethyl [C11]; 1xGG [K2]	0.00335389	0.00125174	1	1	2	Q92616	1	1918	8.71	90.8	101.2	108.1	810080	902872	964600	773847	894859	964600		High	High	Peak Found	High	640.005	64.1645	0.0004274	0.0005006	1.58	64.05
	High	Unambiguous	[R].LTGNKVQQYHR.[A]	1xGG [K5]	0.000308951	0.00125174	1	1	6	Q92616	1	1457.76	0.97	99.2	99.8	101.1	3.57358e+06	3.59647e+06	3.64248e+06	3.41374e+06	3.56455e+06	3.64248e+06		High	High	High	High	486.592	18.2649	0.0004274	2.458e-05	2.47	18.45
	High	Unambiguous	[K].LTEVLTDSHVKVQK.[A]	1xGG [K14]	0.00179708	0.00125174	1	1	3	Q92616	1	1710.94	7.53	102.7	105.8	91.5	1.95289e+06	2.01032e+06	1.73889e+06	1.86554e+06	1.99247e+06	1.73889e+06		High	High	High	High	570.984	25.8044	0.0004274	0.0002277	1.79	26.15
	High	Unambiguous	[K].LSSLFVKCLQNPSSDIR.[L]	1xCarbamidomethyl [C8]; 1xGG [K7]	3.21445e-05	0.00125174	1	1	3	Q92616	1	2078.07	7.93	97.2	93.8	108.9	1.55998e+06	1.50571e+06	1748076	1.49021e+06	1.49234e+06	1748076		High	High	High	High	693.362	48.3098	0.0004274	1.402e-06	2.24	48.52
	High	Unambiguous	[R].HHIETGGGQLPAKLSSLFVK.[C]	1xGG [K13]	1.94406e-05	0.00125174	1	1	3	Q92616	1	2233.21	56.38	67.4	67.5	165.1	1.55043e+06	1.55349e+06	3.79861e+06	1.48109e+06	1.5397e+06	3.79861e+06		High	High	High	High	559.058	45.9174	0.0004274	7.424e-07	3.55	45.94
	High	Unambiguous	[R].KALCDPLEEVR.[E]	1xCarbamidomethyl [C4]; 1xGG [K1]	0.000975263	0.00125174	1	1	3	Q92616	1	1443.73	1.68	101.7	98.4	99.9	3.13562e+06	3.03208e+06	3.0782e+06	2.99537e+06	3.00517e+06	3.0782e+06		High	High	High	High	481.914	34.4958	0.0004274	0.0001054	2.35	34.5
	High	Unambiguous	[K].GIKEEVQLTSKQK.[E]	1xGG [K]	0.00378186	0.00125174	1	1	3	Q92616	2	1601.89	9.83	88.9	107.6	103.4	1.13153e+06	1.36981e+06	1.31651e+06	1.08091e+06	1.35765e+06	1.31651e+06		High	High	High	High	534.633	22.3926	0.0004274	0.00058	2.08	22.59
	High	Unambiguous	[K].GLAGHLKSNSPR.[L]	1xGG [K7]	0.00597068	0.00125174	1	1	4	Q92616	1	1350.72	2.56	102.9	98.8	98.3	8.74817e+06	8.39306e+06	8.35183e+06	8.35688e+06	8.31856e+06	8.35183e+06		High	High	High	High	450.913	19.4177	0.0004274	0.001035	1.98	19.59
	High	Unambiguous	[K].KLDAGNQLALIEELHKEIR.[L]	1xGG [K16]	0.00306508	0.00125174	1	1	3	Q92616	2	2304.27	41.84	51.7	125.5	122.8	826730	2.00565e+06	1.96386e+06	789752	1.98785e+06	1.96386e+06		High	High	High	High	576.822	50.6923	0.0004274	0.0004463	1.58	50.93
	High	Unambiguous	[K].LDAGNQLALIEELHKEIR.[L]	1xGG [K15]	0.000137689	0.00125174	1	1	5	Q92616	1	2176.17	8.08	96.3	94.4	109.3	3.88315e+06	3.80477e+06	4.40412e+06	3.70947e+06	3.771e+06	4.40412e+06		High	High	High	High	544.798	56.6608	0.0004274	8.842e-06	2.15	56.83
	High	Unambiguous	[K].KLDAGNQLALIEELHK.[E]	1xGG [K1]	0.000552175	0.00125174	1	1	4	Q92616	1	1906.04	2.53	101.5	97.1	101.4	3.72293e+06	3.56089e+06	3.72068e+06	3.55641e+06	3.52928e+06	3.72068e+06		High	High	High	High	636.018	46.6441	0.0004274	5.127e-05	2.03	46.55
	High	Unambiguous	[K].KLDAGNQLALIEELHKEIR.[L]	2xGG [K1; K16]	7.57741e-07	0.00125174	1	1	4	Q92616	2	2418.31	16.72	80.9	106.9	112.2	3.60414e+06	4.7589e+06	4995177	3442933	4.71667e+06	4995177		High	High	High	High	605.333	50.6567	0.0004274	1.235e-08	3.5	50.55
	High	Unambiguous	[K].LAHGLLEELKTVLSSHK.[V]	1xGG [K10]	0.00246954	0.00125174	1	1	5	Q92616	1	1989.11	27.84	69.5	106.6	124	1.56934e+06	2.40742e+06	2.80048e+06	1.49914e+06	2.38606e+06	2.80048e+06		High	High	High	High	498.034	57.3218	0.0004274	0.0003404	1.41	57.52
	High	Unambiguous	[K].VGIALKPFLPQLQTTFTK.[A]	1xGG [K6]	0.00102928	0.00125174	1	1	3	Q92616	0	2116.22	10.71	87.7	107.3	105	1.02125e+06	1.24923e+06	1.22284e+06	975568	1.23815e+06	1.22284e+06		High	High	High	High	706.076	64.0581	0.0004274	0.0001124	1.99	64.35
	High	Unambiguous	[K].TVLSSHKVLPLEALVTDAGEVTEAGK.[A]	1xGG [K7]	1.86427e-05	0.00125174	1	1	11	Q92616	1	2778.49	23.03	73.7	116.5	109.8	7.7207e+06	1.2205e+07	1.1511e+07	7.37537e+06	1.20967e+07	1.1511e+07		High	High	High	High	695.378	59.7742	0.0004274	7.083e-07	3.42	59.6
	High	Unambiguous	[R].VVLPYLVPKLTTPPVNTR.[V]	1xGG [K9]	0.000656869	0.00125174	1	1	7	Q92616	1	2121.24	0.4	100.5	99.8	99.7	7.2374e+06	7.19139e+06	7184859	6.91369e+06	7127568	7184859		High	High	High	High	707.753	58.7398	0.0004274	6.356e-05	2.1	58.51
	High	Unambiguous	[K].NILMSKVKPPK.[Y]	1xGG [K]	0.00649493	0.00125174	1	1	2	Q92616	1	1368.8	5.72	104.5	101.9	93.6	1.34237e+06	1.30928e+06	1.20175e+06	1.28232e+06	1.29766e+06	1.20175e+06		High	Peak Found	High	High	456.939	25.7838	0.0004274	0.001147	1.44	25.78
	High	Unambiguous	[R].MKIDPEAFITR.[H]	1xOxidation [M1]; 1xGG [K2]	0.0054888	0.00125174	1	1	14	Q92616	1	1450.74	18.16	79	110.2	110.7	6.02013e+06	8.39548e+06	8.43482e+06	5750863	8.32097e+06	8.43482e+06		High	High	High	High	484.25	44.0165	0.0004274	0.0009309	1.95	42.11
	High	Unambiguous	[R].MKIDPEAFITR.[H]	1xGG [K2]	0.0031021	0.00125174	1	1	8	Q92616	1	1434.74	5.72	93.4	102.9	103.7	1.04946e+07	1.15599e+07	1.16486e+07	1.00252e+07	1.14573e+07	1.16486e+07		High	High	High	High	478.918	48.7982	0.0004274	0.0004544	2.19	48.49
	High	Unambiguous	[-].MAADTQVSETLKR.[F]	1xGG [K12]; 1xMet-loss+Acetyl [N-Term]	0.00116726	0.00125174	1	1	3	Q92616	1	1474.75	3.53	104.1	97.9	98	1.31429e+06	1.23656e+06	1.23769e+06	1.25551e+06	1.22559e+06	1.23769e+06		High	High	High	High	737.879	32.1834	0.0004274	0.0001314	2.44	32.19
	High	Unambiguous	[K].SIIQSAQQDSIKK.[A]	1xGG [K]	6.79366e-05	0.00125174	1	1	5	Q92616	1	1559.84	0.21	99.9	99.9	100.2	7.40193e+06	7.39907e+06	7.42714e+06	7.07085e+06	7.3334e+06	7.42714e+06		High	High	High	High	520.618	25.1592	0.0004274	3.607e-06	3.79	25.16
	High	Unambiguous	[R].SKADYTSHLR.[S]	1xGG [K2]	3.08253e-05	0.00125174	1	1	4	Q92616	1	1291.64	2.2	98	99.7	102.3	3.70177e+06	3.76886e+06	3.86693e+06	3.5362e+06	3.73541e+06	3.86693e+06		High	High	High	High	431.218	19.3564	0.0004274	1.331e-06	3.08	19.43
	High	Unambiguous	[R].EGVLTGSPEQKEEAAK.[A]	1xGG [K]	0.00148341	0.00125174	1	1	4	Q92616	1	1786.88	0.4	100.2	100.2	99.5	4.9365e+06	4.93489e+06	4.90197e+06	4.7157e+06	4891094	4.90197e+06		High	High	High	High	596.299	23.3283	0.0004274	0.0001785	1.47	23.41
	High	Unambiguous	[K].AFSLKTSTSAVR.[H]	1xGG [K5]	0.000689098	0.00125174	1	1	5	Q92616	1	1381.74	1.08	100.4	100.8	98.8	8.35259e+06	8.38845e+06	8217762	7.97899e+06	8.314e+06	8217762		High	High	High	High	461.253	27.4248	0.0004274	6.789e-05	2.89	27.52
	High	Unambiguous	[R].EAADDCAKAVMSNLSAHGVK.[L]	1xCarbamidomethyl [C6]; 1xGG [K8]	0.000414269	0.00125174	1	1	3	Q92616	1	2188.01	7.75	102.9	105.9	91.2	1.87276e+06	1.92751e+06	1.66057e+06	1788996	1.9104e+06	1.66057e+06		High	High	High	High	547.759	41.5143	0.0004274	3.57e-05	1.96	41.71
	High	Unambiguous	[K].DPLPPLDPQAIKPILK.[A]	1xGG [K12]	6.51484e-05	0.00125174	1	1	4	Q92616	0	1869.08	2.97	96.6	101.1	102.3	6.19385e+06	6.47802e+06	6.55602e+06	5916808	6420523	6.55602e+06		High	High	High	High	623.7	59.1282	0.0004274	3.446e-06	2.26	59.49
	High	Unambiguous	[K].DLILPTIQKSLLR.[S]	1xGG [K9]	0.000122152	0.00125174	1	1	7	Q92616	1	1623.98	5.35	97.3	106.2	96.5	1.62844e+07	1.77604e+07	1.6143e+07	1.5556e+07	1.76028e+07	1.6143e+07		High	High	High	High	541.998	60.8063	0.0004274	7.594e-06	2.96	60.77
	High	Unambiguous	[K].DLAPYLPSVTPGLKASLLDPVPEVR.[T]	1xGG [K14]	0.000374184	0.00125174	1	1	3	Q92616	1	2761.51	6.93	97.3	107.9	94.8	1.04042e+06	1.15294e+06	1.0132e+06	993886	1.14271e+06	1.0132e+06		High	High	High	High	921.175	69.5191	0.0004274	3.14e-05	2.17	69.5
	High	Unambiguous	[R].FVIQGAGAKVDAVIR.[K]	1xGG [K9]	1.47608e-05	0.00125174	1	1	3	Q92616	1	1657.94	7.99	95.3	109.2	95.5	3.71384e+06	4.25673e+06	3721563	3547730	4.21895e+06	3721563		High	High	High	High	553.317	44.4535	0.0004274	5.247e-07	2.73	44.5
	High	Unambiguous	[K].NLLHSLQSSGIGSKAGVPSK.[S]	1xGG [K14]	0.0304152	0.00156993	1	1	1	Q92616	1	2094.13	37.18		110.6	189.4		546347	936074		541498	936074		Not Found	Peak Found	High	High	524.288	37.4523	0.000643	0.00804	0.93	37.46
	High	Unambiguous	[R].LWVVKFDKEEEIR.[K]	1xGG [K5]	0.012661	0.00156993	1	1	4	Q92616	2	1804.96	23.28	95.3	125.3	79.5	1.57055e+06	2.06559e+06	1.3101e+06	1.5003e+06	2.04726e+06	1.3101e+06		Peak Found	High	High	High	451.995	42.5947	0.0005335	0.002664	1.9	42.62
	High	Unambiguous	[R].AYSDQAIVNLLKMR.[Q]	1xOxidation [M13]; 1xGG [K12]	0.0110255	0.00156993	1	1	3	Q92616	1	1751.91	3.66	104.2	98.3	97.5	1.65512e+06	1.56197e+06	1548376	1.58109e+06	1.54811e+06	1548376		High	High	High	High	584.642	52.7723	0.0005335	0.002232	1.15	52.89
	High	Unambiguous	[K].QKEMLQAQLDR.[E]	1xGG [K2]	0.0469923	0.00156993	1	1	3	Q92616	1	1473.75	6.22	104.9	102.1	93	1.26568e+06	1.23257e+06	1.1223e+06	1.20906e+06	1.22163e+06	1.1223e+06		High	High	High	High	491.921	26.31	0.000643	0.01386	0.89	26.39
	High	Unambiguous	[K].QKEMLQAQLDR.[E]	1xOxidation [M4]; 1xGG [K2]	0.035954	0.00156993	1	1	2	Q92616	1	1489.74	27.6	124	106.2	69.8	657992	563640	370572	628561	558637	370572		High	Peak Found	High	High	497.253	22.507	0.000643	0.009888	0.88	22.68
	High	Unambiguous	[K].KGIKEEVQLTSK.[Q]	1xGG [K]	0.0118505	0.00156993	1	1	3	Q92616	2	1473.83	5.37	97.7	106.1	96.1	1.14397e+06	1.2423e+06	1.12526e+06	1.0928e+06	1.23128e+06	1.12526e+06		High	High	High	High	491.947	22.4808	0.0005335	0.002454	1.31	21.96
	High	Unambiguous	[R].LKAADALGK.[L]	1xGG [K2]	0.0233672	0.00156993	1	1	3	Q92616	1	1000.58	2.56	102.5	97.4	100.1	4.1568e+06	3.94964e+06	4.05957e+06	3970878	3.91458e+06	4.05957e+06		High	High	High	High	500.793	20.7296	0.0006016	0.005746	1.81	20.78
	High	Unambiguous	[R].KLLSSLGGFK.[L]	1xGG [K1]	0.0453488	0.00156993	1	1	3	Q92616	1	1163.68	6.01	102.3	93.2	104.5	1.73829e+06	1.58378e+06	1776948	1.66054e+06	1.56972e+06	1776948		High	High	High	High	582.343	35.4465	0.000643	0.01332	1.36	35.65
	High	Unambiguous	[R].KGAAYGLAGLVK.[G]	1xGG [K1]	0.0145387	0.00156993	1	1	3	Q92616	1	1261.73	6.04	100.1	93.9	106	6.47645e+06	6.07464e+06	6.85632e+06	6.18677e+06	6.02073e+06	6.85632e+06		High	High	High	High	421.247	34.3917	0.0005335	0.00316	1.97	34.69
	High	Unambiguous	[K].LMPEIVATASKVDIAPHVR.[D]	1xGG [K11]	0.0124346	0.00156993	1	1	3	Q92616	1	2161.18	7.95	100.4	91.9	107.7	2.72147e+06	2.48983e+06	2.92045e+06	2.59975e+06	2.46773e+06	2.92045e+06		High	High	High	High	541.051	49.1097	0.0005335	0.002593	1.25	49.22
	High	Unambiguous	[K].VQKAGQQALR.[Q]	1xGG [K3]	0.0131261	0.00156993	1	1	3	Q92616	1	1212.68	6.8	106.1	101.3	92.7	579430	553017	506056	553513	548109	506056		High	High	High	High	404.899	17.1491	0.0005335	0.00278	1.74	17.14
	High	Unambiguous	[R].EGVLTGSPEQKEEAAKALGLVIR.[L]	1xGG [K11]	0.0148033	0.00156993	1	1	2	Q92616	2	2509.36	10.75	88.7	101.2	110.1	702812	801541	872395	671376	794427	872395		Peak Found	High	High	High	628.096	53.1077	0.0005335	0.003239	1.05	53.2
	High	Unambiguous	[R].EGVLTGSPEQKEEAAKALGLVIR.[L]	2xGG [K11; K16]	0.017622	0.00156993	1	1	1	Q92616	2	2623.4											No Quan Values	High	Not Found	Not Found	High	656.607	54.3591	0.0006016	0.00403	1.7
	High	Unambiguous	[K].GAAYGLAGLVKGLGILSLK.[Q]	1xGG [K11]	0.0564468	0.00184581	1	1	2	Q92616	1	1915.14	20.13	88.4	123.2	88.4	193793	270208	193722	185125	267810	193722		High	High	Peak Found	High	639.05	69.363	0.0007091	0.0175	0.77	69.39
	High	Unambiguous	[K].QVMAIKSR.[V]	1xOxidation [M3]; 1xGG [K6]	0.0472718	0.00184581	1	1	3	Q92616	1	1062.57	4.4	95.4	104.2	100.4	952213	1.03962e+06	1.00253e+06	909622	1.03039e+06	1.00253e+06		High	High	High	High	531.79	16.7014	0.0007091	0.01403	1.28	16.9
	High	Unambiguous	[K].EEVQLTSKQK.[E]	1xGG [K8]	0.0693204	0.00335536	1	1	3	Q92616	1	1303.69	2.76	97.5	99.6	102.9	653670	667676	690293	624432	661750	690293		High	High	High	High	652.346	18.6248	0.001162	0.02274	1.29	18.79
	High	Unambiguous	[K].LEKLMPEIVATASK.[V]	1xGG [K3]	0.0743448	0.00365894	1	1	1	Q92616	1	1643.9											No Quan Values	Not Found	High	Not Found	High	548.639	43.5896	0.001241	0.02498	0.94
	High	Unambiguous	[K].ALLDNTKDK.[N]	1xGG [K]	0.0778836	0.00365894	1	1	3	Q92616	1	1131.6	4.96	105.5	95.9	98.6	801220	728294	748581	765383	721830	748581		High	High	High	High	566.304	19.3917	0.001241	0.02646	0.84	19.47
	High	Unambiguous	[K].QVMAIKSR.[V]	1xGG [K6]	0.0765383	0.00365894	1	1	3	Q92616	1	1046.58	2.48	102.3	97.4	100.4	729330	694249	715620	696709	688087	715620		High	High	High	High	523.792	19.5933	0.001241	0.02595	0.81	19.71
	High	Unambiguous	[R].YLSHSEFKDLILPTIQK.[S]	1xGG [K8]	0.0884479	0.00499362	1	1	1	Q92616	1	2146.15											No Quan Values	Not Found	High	Not Found	High	716.057	50.8978	0.001854	0.03106	0.54
	High	Unambiguous	[R].ENKAYSFK.[E]	1xGG [K3]	0.11176	0.00612191	1	1	1	Q92616	1	1100.54	3.37	103.8	97.6	98.6	397052	373016	377061	379292	369705	377061		Peak Found	High	Peak Found	High	550.772	20.0994	0.00246	0.04202	0.83	20.11
	High	Unambiguous	[K].EEAAKALGLVIR.[L]	1xGG [K5]	0.158455	0.00960834	1	1	1	Q92616	1	1383.8	20.63	116.8	77	106.3	436264	287539	396932	416751	284987	396932		Peak Found	Peak Found	High	High	692.401	42.5753	0.003827	0.06657	0.5	42.61
GG [K6; K11; K27; K29; K33; K48; K63; K113]	8	High	Master Protein	P62979	Ubiquitin-40S ribosomal protein S27a [OS=Homo sapiens]	0	139.398	52	10	1218	10	156	18	9.64	2927.94	10	0	0.13	100.1	99.9	99.9	2.3012e+11	2.29651e+11	2.29568e+11	2.19827e+11	2.27613e+11	2.29568e+11	High	High	High	1
	Confidence	PSM Ambiguity	Annotated Sequence	Modifications	Qvality PEP	Qvality q-value	# Protein Groups	# Proteins	# PSMs	Master Protein Accessions	# Missed Cleavages	Theo. MH+ [Da]	Abundances (Grouped) CV [%]: oxldl	Abundances (Scaled): F7: Sample, oxldl	Abundances (Scaled): F8: Sample, oxldl	Abundances (Scaled): F9: Sample, oxldl	Abundances (Normalized): F7: Sample, oxldl	Abundances (Normalized): F8: Sample, oxldl	Abundances (Normalized): F9: Sample, oxldl	Abundance: F7: Sample, oxldl	Abundance: F8: Sample, oxldl	Abundance: F9: Sample, oxldl	Quan Info	Found in Sample: [S7] F7: Sample, oxldl	Found in Sample: [S8] F8: Sample, oxldl	Found in Sample: [S9] F9: Sample, oxldl	Confidence (by Search Engine): Sequest HT	m/z [Da] (by Search Engine): Sequest HT	RT [min] (by Search Engine): Sequest HT	Percolator q-Value (by Search Engine): Sequest HT	Percolator PEP (by Search Engine): Sequest HT	XCorr (by Search Engine): Sequest HT	Top Apex RT [min]
	High	Unambiguous	[R].LIFAGKQLEDGRTLSDYNIQK.[E]	1xGG [K6]	5.78791e-07	0.00125174	1	4	21	P62979	2	2523.32	6.75	97.1	107.7	95.2	8.2821e+07	9.18531e+07	8.11507e+07	7.91165e+07	9.10379e+07	8.11507e+07		High	High	High	High	631.585	46.7207	0.0004274	8.756e-09	4.12	46.41
	High	Unambiguous	[R].LIFAGKQLEDGR.[T]	1xGG [K6]	2.52416e-06	0.00125174	1	4	658	P62979	1	1460.79	0.34	100.4	99.8	99.8	2.25034e+11	2.23786e+11	2.23626e+11	2.14969e+11	2.218e+11	2.23626e+11		High	High	High	High	487.6	92.7762	0.0004274	5.649e-08	2.62	36.24
	High	Unambiguous	[K].IQDKEGIPPDQQR.[L]	1xGG [K4]	0.00239656	0.00125174	1	4	21	P62979	1	1637.82	19.77	88.7	122.8	88.5	1.17224e+07	1.6228e+07	1.16867e+07	1.11981e+07	1.6084e+07	1.16867e+07		High	High	High	High	546.613	20.8601	0.0004274	0.0003261	2.17	20.73
	High	Unambiguous	[K].VDENGKISR.[L]	1xGG [K6]	0.00669314	0.00125174	1	1	5	P62979	1	1131.58	11.48	109.5	103.2	87.3	993677	936312	791514	949231	928002	791514		High	High	High	High	566.291	16.7444	0.0004274	0.00119	1.46	16.73
	High	Unambiguous	[K].TITLEVEPSDTIENVKAK.[I]	1xGG [K16]	5.03623e-05	0.00125174	1	4	7	P62979	1	2101.1	6.83	95	107.8	97.2	1.68615e+07	1.91293e+07	17253452	16107274	18959560	17253452		High	High	High	High	701.039	44.8394	0.0004274	2.476e-06	2.87	44.45
	High	Unambiguous	[K].TLTGKTITLEVEPSDTIENVK.[A]	1xGG [K5]	7.06215e-09	0.00125174	1	4	118	P62979	1	2402.27	11.65	86.6	105.9	107.5	1.50319e+09	1.83935e+09	1.8662e+09	1.43596e+09	1823024214	1.8662e+09		High	High	High	High	1201.64	48.696	0.0004274	3.338e-11	5.26	48.39
	High	Unambiguous	[R].TLSDYNIQKESTLHLVLR.[L]	1xGG [K9]	1.7051e-10	0.00125174	1	4	239	P62979	1	2244.2	7.66	91.2	104	104.9	3.06376e+09	3.49381e+09	3.52366e+09	2.92672e+09	3.4628e+09	3.52366e+09		High	High	High	High	561.805	48.6168	0.0004274	3.007e-13	6.63	47.72
	High	Unambiguous	[-G].MQIFVKTLTGK.[T]	1xOxidation [M1]; 1xGG [K]	0.000137689	0.00125174	1	4	79	P62979	1	1395.77	11.16	92.9	94.2	112.9	1.72956e+08	1.75267e+08	2.10037e+08	1.6522e+08	1.73711e+08	2.10037e+08		High	High	High	High	465.927	35.0095	0.0004274	8.872e-06	3.62	33.46
	High	Unambiguous	[-G].MQIFVKTLTGK.[T]	1xGG [K6]	0.000227664	0.00125174	1	4	24	P62979	1	1379.77	1.37	98.7	99.8	101.4	1.4617e+08	1.47831e+08	1.50193e+08	1.39632e+08	1.46519e+08	1.50193e+08		High	High	High	High	460.596	41.3242	0.0004274	1.668e-05	3.23	40.51
	High	Unambiguous	[K].AKIQDKEGIPPDQQR.[L]	1xGG [K]	3.90764e-06	0.00125174	1	4	18	P62979	2	1836.96	7.45	108.2	98.2	93.6	4.59621e+07	4.17105e+07	3.97788e+07	43906327	4.13403e+07	3.97788e+07		High	High	High	High	612.99	19.9382	0.0004274	9.759e-08	2.69	19.97
	High	Unambiguous	[K].AKIQDKEGIPPDQQR.[L]	2xGG [K2; K6]	0.00141396	0.00125174	1	4	11	P62979	2	1951	10.71	106.9	87.7	105.4	7.03705e+06	5.7687e+06	6.93511e+06	6.7223e+06	5.71751e+06	6.93511e+06		High	High	High	High	651.005	20.6337	0.0004274	0.0001675	1.99	20.52
	High	Unambiguous	[-G].MQIFVKTLTGK.[T]	1xGG [K6]; 1xMet-loss [N-Term]	0.0467144	0.00156993	1	4	5	P62979	1	1248.73	0.41	100.4	99.6	99.9	4.98359e+06	4.94369e+06	4.9586e+06	4.76068e+06	4.89981e+06	4.9586e+06		High	High	Peak Found	High	624.869	31.5423	0.000643	0.01379	1.29	31.93
GG [K44; K154; K172; K179; K180; K219; K244; K255; K273; K386; K392; K395; K408; K439]	14	High	Master Protein	P68104	Elongation factor 1-alpha 1 [OS=Homo sapiens]	0	134.257	44	20	246	20	462	50.1	9.01	316.51	20	0	7.29	91.7	105.6	102.7	5.47712e+08	6.3021e+08	6.13016e+08	5.23214e+08	6.24617e+08	6.13016e+08	High	High	High	1
	Confidence	PSM Ambiguity	Annotated Sequence	Modifications	Qvality PEP	Qvality q-value	# Protein Groups	# Proteins	# PSMs	Master Protein Accessions	# Missed Cleavages	Theo. MH+ [Da]	Abundances (Grouped) CV [%]: oxldl	Abundances (Scaled): F7: Sample, oxldl	Abundances (Scaled): F8: Sample, oxldl	Abundances (Scaled): F9: Sample, oxldl	Abundances (Normalized): F7: Sample, oxldl	Abundances (Normalized): F8: Sample, oxldl	Abundances (Normalized): F9: Sample, oxldl	Abundance: F7: Sample, oxldl	Abundance: F8: Sample, oxldl	Abundance: F9: Sample, oxldl	Quan Info	Found in Sample: [S7] F7: Sample, oxldl	Found in Sample: [S8] F8: Sample, oxldl	Found in Sample: [S9] F9: Sample, oxldl	Confidence (by Search Engine): Sequest HT	m/z [Da] (by Search Engine): Sequest HT	RT [min] (by Search Engine): Sequest HT	Percolator q-Value (by Search Engine): Sequest HT	Percolator PEP (by Search Engine): Sequest HT	XCorr (by Search Engine): Sequest HT	Top Apex RT [min]
	High	Unambiguous	[R].LPLQDVYKIGGIGTVPVGR.[V]	1xGG [K8]	2.74873e-08	0.00125174	1	4	53	P68104	1	2096.19	8.1	90.8	103.2	106	1.55678e+08	1.76852e+08	1.81818e+08	1.48715e+08	1.75283e+08	1.81818e+08		High	High	High	High	699.4	57.6266	0.0004274	1.865e-10	5.48	57.52
	High	Unambiguous	[R].KDGNASGTTLLEALDCILPPTRPTDKPLR.[L]	1xCarbamidomethyl [C16]; 2xGG [K1; K26]	0.00589932	0.00125174	1	3	5	P68104	1	3377.75	66.22	27.7	114.7	157.6	1.06422e+06	4.411e+06	6.06237e+06	1.01662e+06	4.37185e+06	6.06237e+06		High	High	High	High	845.192	60.7256	0.0004274	0.001021	1.9	60.84
	High	Unambiguous	[R].KDGNASGTTLLEALDCILPPTRPTDKPLR.[L]	1xCarbamidomethyl [C16]; 1xGG [K1]	0.00270212	0.00125174	1	3	10	P68104	1	3263.71	13.16	85.6	103	111.4	1.37271e+07	1.65216e+07	17862981	13113072	1.6375e+07	17862981		High	High	High	High	816.681	61.0022	0.0004274	0.000381	2.01	61.08
	High	Unambiguous	[K].LEDGPKFLK.[S]	1xGG [K6]	0.00634061	0.00125174	1	3	4	P68104	1	1160.63	1.91	99.6	102.1	98.4	4.07103e+06	4.17486e+06	4.02182e+06	3.88894e+06	4.13781e+06	4.02182e+06		High	High	High	High	387.548	27.545	0.0004274	0.001119	1.86	27.63
	High	Unambiguous	[K].KLEDGPKFLK.[S]	1xGG [K7]	0.00622728	0.00125174	1	3	3	P68104	2	1288.73	2.77	98.2	98.6	103.2	1.20058e+07	1.2065e+07	12620751	11468777	11957929	12620751		High	High	High	High	430.247	24.0538	0.0004274	0.00109	2.32	24.35
	High	Unambiguous	[R].VETGVLKPGMVVTFAPVNVTTEVK.[S]	1xGG [K7]	0.0057939	0.00125174	1	3	3	P68104	0	2629.43	18.62	79.5	104.5	116	7.2161e+06	9.47639e+06	10521488	6893332	9392282	10521488		High	High	High	High	877.147	59.6579	0.0004274	0.0009969	1.41	59.79
	High	Unambiguous	[R].YEEIVKEVSTYIK.[K]	1xGG [K6]	1.09424e-05	0.00125174	1	3	16	P68104	1	1714.89	5.69	103.7	102.8	93.5	2.46498e+07	2.4437e+07	22208558	23547222	2.42201e+07	22208558		High	High	High	High	572.301	51.276	0.0004274	3.596e-07	3.1	51.11
	High	Unambiguous	[R].QTVAVGVIKAVDKK.[A]	1xGG [K9]	0.00124678	0.00125174	1	3	4	P68104	2	1569.93	1.58	99.4	101.8	98.8	3.55164e+06	3.63852e+06	3.53297e+06	3.39278e+06	3.60623e+06	3.53297e+06		High	High	High	High	393.239	27.4954	0.0004274	0.0001438	2.23	27.82
	High	Unambiguous	[R].QTVAVGVIKAVDK.[K]	1xGG [K9]	0.000414269	0.00125174	1	3	3	P68104	1	1441.84	3.51	103.3	100.4	96.3	6.53917e+06	6.35645e+06	6096650	6.24669e+06	6.30004e+06	6096650		High	High	High	High	481.284	33.4176	0.0004274	3.556e-05	2.42	33.79
	High	Unambiguous	[K].SGDAAIVDMVPGKPMCVESFSDYPPLGR.[F]	1xCarbamidomethyl [C16]; 1xOxidation [M]; 1xGG [K13]	0.00389714	0.00125174	1	3	6	P68104	0	3125.44	37.87	58.5	132.8	108.7	2.57033e+06	5.82919e+06	4.77353e+06	2.45536e+06	5.77746e+06	4.77353e+06		High	High	High	High	1042.48	61.6029	0.0004274	0.0006034	1.47	61.64
	High	Unambiguous	[K].FEKEAAEMGK.[G]	1xGG [K3]	0.00241099	0.00125174	1	4	6	P68104	1	1253.58	2.05	99.8	98	102.1	1.54717e+06	1.51966e+06	1.58316e+06	1.47797e+06	1.50617e+06	1.58316e+06		High	High	High	High	627.295	20.4425	0.0004274	0.0003286	1.81	20.45
	High	Unambiguous	[K].DGNASGTTLLEALDCILPPTRPTDKPLR.[L]	1xCarbamidomethyl [C15]; 1xGG [K25]	6.28498e-05	0.00125174	1	3	1	P68104	0	3135.61	6.34	92.7	104.1	103.2	2.28347e+06	2.56347e+06	2.54351e+06	2181334	2540714	2.54351e+06		Peak Found	Peak Found	High	High	784.658	68.1579	0.0004274	3.269e-06	3.39	68.24
	High	Unambiguous	[R].VETGVLKPGMVVTFAPVNVTTEVK.[S]	1xOxidation [M10]; 1xGG [K7]	0.0226767	0.00156993	1	3	7	P68104	0	2645.42	32.6	88.9	74.4	136.7	7.69731e+06	6.44644e+06	1.1842e+07	7353023	6.38923e+06	1.1842e+07		High	High	High	High	882.478	55.548	0.0006016	0.005523	0.85	55.34
	High	Unambiguous	[K].FLKSGDAAIVDMVPGKPMCVESFSDYPPLGR.[F]	1xCarbamidomethyl [C19]; 1xOxidation [M12]; 1xGG [K3]	0.0284774	0.00156993	1	3	2	P68104	1	3513.69	66.9	22.9	142.8	134.3	284210	1.77164e+06	1.66541e+06	271498	1.75592e+06	1.66541e+06		Peak Found	High	High	High	879.177	58.251	0.000643	0.007403	1.18	58.27
	High	Unambiguous	[K].KLEDGPKFLK.[S]	2xGG [K1; K7]	0.0117795	0.00156993	1	3	3	P68104	2	1402.77	3.37	96.4	100.6	103	791867	826260	846570	756448	818927	846570		High	High	High	High	468.261	24.1717	0.0005335	0.002428	1.49	24.38
	High	Unambiguous	[K].FEKEAAEMGK.[G]	1xOxidation [M8]; 1xGG [K3]	0.0274724	0.00156993	1	4	6	P68104	1	1269.58	4.34	104.1	95.4	100.5	2.5571e+06	2.34495e+06	2.46944e+06	2.44272e+06	2324142	2.46944e+06		High	High	High	High	635.293	17.4123	0.000643	0.007046	0.96	17.42
	High	Unambiguous	[K].SGDAAIVDMVPGKPMCVESFSDYPPLGR.[F]	1xCarbamidomethyl [C16]; 1xGG [K13]	0.080641	0.00400276	1	3	3	P68104	0	3109.44	12.71	88.5	97.8	113.6	1.49503e+06	1.65273e+06	1.91973e+06	1.42816e+06	1.63806e+06	1.91973e+06		High	High	High	High	1037.15	65.6017	0.001454	0.02767	1.13	65.73
	High	Unambiguous	[K].EVSTYIKK.[I]	1xGG [K]	0.0920801	0.0052707	1	3	3	P68104	1	1081.59	0.51	100.4	99.4	100.1	1.07845e+07	1.06776e+07	10749984	10302113	10582826	10749984		High	High	High	High	541.298	19.8026	0.001934	0.03272	1.59	20.01
	High	Unambiguous	[R].EHALLAYTLGVKQLIVGVNK.[M]	1xGG [K20]	0.132946	0.00795026	1	3	1	P68104	1	2280.31											No Quan Values	Not Found	Not Found	High	High	760.773	62.1369	0.003075	0.05273	0.49
GG [K50; K61; K113; K291; K315; K326; K328]	7	High	Master Protein	P60709	Actin, cytoplasmic 1 [OS=Homo sapiens]	0	105.044	53	15	141	5	375	41.7	5.48	115.49	15	16	2.23	97.8	102.2	100	2.42027e+08	2.53057e+08	2.47644e+08	2.31201e+08	2.50811e+08	2.47644e+08	High	High	High	1
	Confidence	PSM Ambiguity	Annotated Sequence	Modifications	Qvality PEP	Qvality q-value	# Protein Groups	# Proteins	# PSMs	Master Protein Accessions	# Missed Cleavages	Theo. MH+ [Da]	Abundances (Grouped) CV [%]: oxldl	Abundances (Scaled): F7: Sample, oxldl	Abundances (Scaled): F8: Sample, oxldl	Abundances (Scaled): F9: Sample, oxldl	Abundances (Normalized): F7: Sample, oxldl	Abundances (Normalized): F8: Sample, oxldl	Abundances (Normalized): F9: Sample, oxldl	Abundance: F7: Sample, oxldl	Abundance: F8: Sample, oxldl	Abundance: F9: Sample, oxldl	Quan Info	Found in Sample: [S7] F7: Sample, oxldl	Found in Sample: [S8] F8: Sample, oxldl	Found in Sample: [S9] F9: Sample, oxldl	Confidence (by Search Engine): Sequest HT	m/z [Da] (by Search Engine): Sequest HT	RT [min] (by Search Engine): Sequest HT	Percolator q-Value (by Search Engine): Sequest HT	Percolator PEP (by Search Engine): Sequest HT	XCorr (by Search Engine): Sequest HT	Top Apex RT [min]
	High	Unambiguous	[R].HQGVMVGMGQKDSYVGDEAQSKR.[G]	2xGG [K11; K22]	0.000348246	0.00125174	2	6	4	P60709; P68133	2	2735.26	20.05	77	109.3	113.7	1.43242e+06	2.03441e+06	2.11511e+06	1.36835e+06	2.01636e+06	2.11511e+06	Shared	High	High	High	High	684.57	26.4877	0.0004274	2.856e-05	2.4	26.94
	High	Unambiguous	[R].HQGVMVGMGQKDSYVGDEAQSK.[R]	1xOxidation [M5]; 1xGG [K11]	0.00745818	0.00125174	2	6	7	P60709; P68133	1	2481.11	2.63	101.9	97	101.1	2.51562e+06	2.39466e+06	2.49562e+06	2.40311e+06	2.37341e+06	2.49562e+06	Shared	High	High	High	High	621.034	26.9995	0.0004274	0.00137	1.34	26.52
	High	Unambiguous	[R].HQGVMVGMGQKDSYVGDEAQSK.[R]	1xGG [K11]	0.000310806	0.00125174	2	6	1	P60709; P68133	1	2465.12	2.28	102.2	97.7	100.1	2.12323e+06	2.02866e+06	2.07991e+06	2.02826e+06	2.01065e+06	2.07991e+06	Shared	Peak Found	High	Peak Found	High	617.035	29.4107	0.0004274	2.476e-05	2.3	29.57
	High	Unambiguous	[R].HQGVMVGMGQKDSYVGDEAQSKR.[G]	1xOxidation [M]; 2xGG [K11; K22]	0.000374184	0.00125174	2	6	6	P60709; P68133	2	2751.26	16.49	91.3	89.7	119	2.22954e+06	2.18948e+06	2.9058e+06	2.12982e+06	2.17005e+06	2.9058e+06	Shared	High	High	High	High	688.569	25.2486	0.0004274	3.128e-05	2.88	24.75
	High	Unambiguous	[R].KDLYANTVLSGGTTMYPGIADR.[M]	1xOxidation [M15]; 1xGG [K1]	0.00532631	0.00125174	1	2	3	P60709	1	2473.2	13.72	94.9	89.6	115.5	1.19789e+06	1.13043e+06	1458321	1144308	1.12039e+06	1458321		High	High	High	High	825.072	48.0237	0.0004274	0.0008963	1.26	48.21
	High	Unambiguous	[R].KDLYANTVLSGGTTMYPGIADR.[M]	1xGG [K1]	0.000431998	0.00125174	1	2	2	P60709	1	2457.21	6.53	94.9	107.3	97.8	1.65988e+06	1.8785e+06	1.71138e+06	1.58564e+06	1.86183e+06	1.71138e+06		High	High	Peak Found	High	819.741	52.5123	0.0004274	3.768e-05	2.39	52.5
	High	Unambiguous	[R].VAPEEHPVLLTEAPLNPKANR.[E]	1xGG [K18]	3.19527e-05	0.00125174	1	2	19	P60709	1	2409.29	0.83	100.8	100.1	99.1	8.96793e+07	8.90681e+07	8.8203e+07	8.56681e+07	88277622	8.8203e+07		High	High	High	High	603.077	38.823	0.0004274	1.393e-06	4.19	38.63
	High	Unambiguous	[R].MQKEITALAPSTMK.[I]	1xGG [K3]	0.000542346	0.00125174	2	7	3	P60709; P68133	1	1662.86	3.58	102.5	101.6	95.9	4.31753e+06	4.28016e+06	4039731	4.12442e+06	4.24217e+06	4039731	Shared	High	High	High	High	554.957	34.3487	0.0004274	4.991e-05	2.71	34.44
	High	Unambiguous	[K].DSYVGDEAQSKR.[G]	1xGG [K11]	4.65914e-05	0.00125174	2	6	6	P60709; P68133	1	1468.67	1.77	98.7	99.3	102	1.31678e+07	1.32546e+07	13614466	1.25789e+07	1.31369e+07	13614466	Shared	High	High	High	High	490.228	19.6335	0.0004274	2.242e-06	3.4	19.71
	High	Unambiguous	[K].EITALAPSTMKIK.[I]	1xOxidation [M10]; 1xGG [K]	0.000975263	0.00125174	2	7	22	P60709; P68133	1	1532.84	6.65	92.5	102.4	105.1	2.78683e+07	3.08554e+07	3.16728e+07	2.66218e+07	3.05816e+07	3.16728e+07	Shared	High	High	High	High	511.617	31.6922	0.0004274	0.0001054	1.98	29.85
	High	Unambiguous	[R].HQGVMVGMGQKDSYVGDEAQSKR.[G]	2xOxidation [M5; M8]; 2xGG [K11; K22]	0.0119939	0.00156993	2	6	3	P60709; P68133	2	2767.25	6.68	106.2	92.9	100.9	878748	768871	834552	839444	762048	834552	Shared	High	High	High	High	692.568	21.9042	0.0005335	0.002491	1.42	21.92
	High	Unambiguous	[R].MQKEITALAPSTMK.[I]	1xOxidation [M]; 1xGG [K3]	0.0134456	0.00156993	2	7	15	P60709; P68133	1	1678.85	34.85	118.9	121.3	59.8	1.12756e+07	1.15104e+07	5.67145e+06	1.07713e+07	1.14082e+07	5.67145e+06	Shared	High	High	High	High	560.288	31.2944	0.0005335	0.00287	1.99	30.73
	High	Unambiguous	[K].EITALAPSTMKIK.[I]	1xGG [K11]	0.0260303	0.00156993	2	7	1	P60709; P68133	1	1516.84	46.43	153.4	77.1	69.5	2.32544e+06	1.16809e+06	1.05323e+06	2.22143e+06	1.15772e+06	1.05323e+06	Shared	Peak Found	Peak Found	High	High	758.924	37.1674	0.0006016	0.006578	1.38	37.27
	High	Unambiguous	[K].IKIIAPPER.[K]	1xGG [K2]	0.018601	0.00156993	2	8	9	P60709; P68133	1	1150.69	1.35	100	98.6	101.3	2.37219e+07	2.33853e+07	2.40249e+07	22660887	2.31778e+07	2.40249e+07	Shared	High	High	High	High	384.236	28.0271	0.0006016	0.004303	2.08	27.69
	High	Unambiguous	[R].MQKEITALAPSTMK.[I]	2xOxidation [M1; M13]; 1xGG [K3]	0.0501568	0.00184581	2	7	2	P60709; P68133	1	1694.85	3.9	104.3	96.7	99	512334	475064	486025	489419	470847	486025	Shared	High	Peak Found	High	High	565.619	25.7705	0.0007091	0.01512	0.7	25.83
GG [K1065; K1072; K1151; K1158; K1393; K1582; K1704; K1827; K1847; K1866; K1871; K1911; K1927; K1993; K2186; K2193; K2391]	17	High	Master Protein	P49327	Fatty acid synthase [OS=Homo sapiens]	0	101.148	11	22	88	22	2511	273.3	6.44	59.4	22	0	5.1	94.4	104.4	101.2	6.95233e+07	7.68906e+07	7.44774e+07	6.64137e+07	7.62082e+07	7.44774e+07	High	High	High	1
	Confidence	PSM Ambiguity	Annotated Sequence	Modifications	Qvality PEP	Qvality q-value	# Protein Groups	# Proteins	# PSMs	Master Protein Accessions	# Missed Cleavages	Theo. MH+ [Da]	Abundances (Grouped) CV [%]: oxldl	Abundances (Scaled): F7: Sample, oxldl	Abundances (Scaled): F8: Sample, oxldl	Abundances (Scaled): F9: Sample, oxldl	Abundances (Normalized): F7: Sample, oxldl	Abundances (Normalized): F8: Sample, oxldl	Abundances (Normalized): F9: Sample, oxldl	Abundance: F7: Sample, oxldl	Abundance: F8: Sample, oxldl	Abundance: F9: Sample, oxldl	Quan Info	Found in Sample: [S7] F7: Sample, oxldl	Found in Sample: [S8] F8: Sample, oxldl	Found in Sample: [S9] F9: Sample, oxldl	Confidence (by Search Engine): Sequest HT	m/z [Da] (by Search Engine): Sequest HT	RT [min] (by Search Engine): Sequest HT	Percolator q-Value (by Search Engine): Sequest HT	Percolator PEP (by Search Engine): Sequest HT	XCorr (by Search Engine): Sequest HT	Top Apex RT [min]
	High	Unambiguous	[K].LYTLQDKAQVADVVVSR.[W]	1xGG [K7]	0.00109938	0.00125174	1	1	2	P49327	1	2019.09	5.39	104	93.9	102.2	1.58835e+06	1.43382e+06	1.56064e+06	1.5173e+06	1.42109e+06	1.56064e+06		High	High	Peak Found	High	673.701	46.6145	0.0004274	0.0001226	2.23	46.89
	High	Unambiguous	[R].GVQKLVLTSR.[S]	1xGG [K4]	0.00187411	0.00125174	1	1	4	P49327	1	1214.72	2.22	97.8	100	102.2	2.97722e+06	3.04476e+06	3.11222e+06	2.84406e+06	3.01773e+06	3.11222e+06		High	High	High	High	607.865	26.0556	0.0004274	0.0002397	1.89	26.13
	High	Unambiguous	[K].GLVQALQTKVTQQGLK.[M]	1xGG [K9]	4.00235e-06	0.00125174	1	1	3	P49327	1	1826.05	2.85	102.6	96.9	100.5	8.20149e+06	7.75059e+06	8031556	7834651	7681805	8031556		High	High	High	High	609.354	47.7116	0.0004274	1.011e-07	3.5	47.93
	High	Unambiguous	[R].VFTTVGSAEKR.[A]	1xGG [K10]	0.000952175	0.00125174	1	1	6	P49327	1	1308.69	2.39	101.2	97.2	101.6	8.98869e+06	8.64175e+06	9028705	8.58664e+06	8565051	9028705		High	High	High	High	436.902	21.6635	0.0004274	0.0001023	2.62	21.73
	High	Unambiguous	[K].VVVQVLAEEPEAVLKGAKPK.[L]	1xGG [K]	6.48517e-07	0.00125174	1	1	4	P49327	1	2218.28	16.23	82	104.4	113.6	4.34472e+06	5.52656e+06	6017098	4150392	5477513	6017098		High	High	High	High	555.326	47.1959	0.0004274	1.013e-08	3.36	47.03
	High	Unambiguous	[K].VTQQGLKMVVPGLDGAQIPR.[D]	1xGG [K7]	0.00233974	0.00125174	1	1	3	P49327	1	2221.21	7.19	101.5	106.3	92.2	1.47913e+06	1.55018e+06	1.34387e+06	1.41297e+06	1.53642e+06	1.34387e+06		High	High	High	High	741.076	52.8082	0.0004274	0.0003169	1.68	52.9
	High	Unambiguous	[R].DGLLENQTPEFFQDVCKPK.[Y]	1xCarbamidomethyl [C16]; 1xGG [K17]	0.00575917	0.00125174	1	1	2	P49327	0	2379.13	4.19	97.1	104.8	98.1	5.02394e+06	5.42112e+06	5.07208e+06	4799228	5373008	5.07208e+06		High	Peak Found	High	High	793.714	56.8896	0.0004274	0.0009864	1.44	57.08
	High	Unambiguous	[R].DGVVRPLKCTVFHGAQVEDAFR.[Y]	1xCarbamidomethyl [C9]; 1xGG [K8]	4.1987e-06	0.00125174	1	1	6	P49327	1	2615.31	30.21	65.1	116.8	118.1	2.15474e+06	3.86493e+06	3.90698e+06	2.05836e+06	3.83062e+06	3.90698e+06		High	High	High	High	654.585	45.2958	0.0004274	1.074e-07	2.73	45.46
	High	Unambiguous	[R].DIMLATGKLSPDAIPGK.[W]	1xGG [K8]	0.00971734	0.00156993	1	1	3	P49327	1	1840.98	14.58	83.7	111.9	104.4	1.56664e+06	2.09348e+06	1.9524e+06	1.49657e+06	2.0749e+06	1.9524e+06		High	High	High	High	614.333	50.3009	0.0005335	0.001901	1.32	50.37
	High	Unambiguous	[R].VLEALLPLKGLEER.[V]	1xGG [K9]	0.00971734	0.00156993	1	1	3	P49327	1	1693.98	11.93	88.9	112.6	98.5	2.02542e+06	2.56575e+06	2243848	1.93483e+06	2542979	2243848		High	High	High	High	565.333	58.1267	0.0005335	0.001903	1.33	58.11
	High	Unambiguous	[R].TGYQAKQVR.[R]	1xGG [K6]	0.0192836	0.00156993	1	1	6	P49327	1	1164.61	3.49	103	100.8	96.2	3.37598e+06	3.3036e+06	3.15208e+06	3.22498e+06	3.27428e+06	3.15208e+06		High	High	High	High	388.875	17.3387	0.0006016	0.004502	1.75	17.32
	High	Unambiguous	[R].QKLYTLQDK.[A]	1xGG [K2]	0.0197524	0.00156993	1	1	5	P49327	1	1250.67	3.19	102.5	101.1	96.4	1.19914e+06	1.18281e+06	1.12786e+06	1.14551e+06	1.17231e+06	1.12786e+06		High	High	High	High	417.563	23.2083	0.0006016	0.004647	1.04	23.25
	High	Unambiguous	[K].KSFYGSTLFLCR.[R]	1xCarbamidomethyl [C11]; 1xGG [K1]	0.0489829	0.00184581	1	1	3	P49327	1	1592.79	21.83	104.3	119.4	76.4	543038	621847	397683	518749	616328	397683		High	High	Peak Found	High	531.601	46.0494	0.0007091	0.01463	1.04	46.13
	High	Unambiguous	[R].DIMLATGKLSPDAIPGK.[W]	1xOxidation [M3]; 1xGG [K8]	0.0528987	0.00184581	1	1	4	P49327	1	1856.98	102.67	33	218.2	48.8	767918	5.07535e+06	1.13465e+06	733570	5.0303e+06	1.13465e+06		High	High	High	High	619.664	46.7359	0.0007091	0.01611	1.62	47.84
	High	Unambiguous	[R].KLQELSSK.[A]	1xGG [K1]	0.0997624	0.00554487	1	1	3	P49327	1	1046.58	7.5	98.7	93.2	108.1	505082	476943	552834	482491	472710	552834		High	High	High	High	523.796	18.0244	0.002009	0.03624	0.74	18.21
	High	Unambiguous	[R].YMAQGKHIGK.[V]	1xOxidation [M2]; 1xGG [K6]	0.104413	0.00585165	1	1	1	P49327	1	1262.63	6.76	94.9	107.7	97.5	420853	477567	432393	402029	473328	432393		Peak Found	Peak Found	High	High	421.548	16.574	0.002206	0.0385	0.58	16.58
	High	Unambiguous	[K].LQELSSKADEASELACPTPK.[E]	1xCarbamidomethyl [C16]; 1xGG [K7]	0.154211	0.00960834	1	1	1	P49327	1	2288.11											No Quan Values	Not Found	High	Not Found	High	763.372	38.9375	0.00375	0.06418	0.72
GG [K60; K96; K163; K164; K304; K326; K336; K338; K370; K394; K401]	11	High	Master Protein	P68363	Tubulin alpha-1B chain [OS=Homo sapiens]	0	98.595	47	18	114	6	451	50.1	5.06	192.2	18	14	1.87	98	100.2	101.8	3.67671e+08	3.75646e+08	3.81679e+08	3.51226e+08	3.72312e+08	3.81679e+08	High	High	High	1
	Confidence	PSM Ambiguity	Annotated Sequence	Modifications	Qvality PEP	Qvality q-value	# Protein Groups	# Proteins	# PSMs	Master Protein Accessions	# Missed Cleavages	Theo. MH+ [Da]	Abundances (Grouped) CV [%]: oxldl	Abundances (Scaled): F7: Sample, oxldl	Abundances (Scaled): F8: Sample, oxldl	Abundances (Scaled): F9: Sample, oxldl	Abundances (Normalized): F7: Sample, oxldl	Abundances (Normalized): F8: Sample, oxldl	Abundances (Normalized): F9: Sample, oxldl	Abundance: F7: Sample, oxldl	Abundance: F8: Sample, oxldl	Abundance: F9: Sample, oxldl	Quan Info	Found in Sample: [S7] F7: Sample, oxldl	Found in Sample: [S8] F8: Sample, oxldl	Found in Sample: [S9] F9: Sample, oxldl	Confidence (by Search Engine): Sequest HT	m/z [Da] (by Search Engine): Sequest HT	RT [min] (by Search Engine): Sequest HT	Percolator q-Value (by Search Engine): Sequest HT	Percolator PEP (by Search Engine): Sequest HT	XCorr (by Search Engine): Sequest HT	Top Apex RT [min]
	High	Unambiguous	[R].LDHKFDLMYAK.[R]	1xGG [K4]	0.00600667	0.00125174	2	12	3	P68363; P68366	1	1494.74	5.7	95.1	106.3	98.6	2.95279e+06	3.29868e+06	3.06065e+06	2.82072e+06	3.26941e+06	3.06065e+06	Shared	High	High	High	High	498.918	34.3965	0.0004274	0.001044	1.92	34.52
	High	Unambiguous	[K].VGINYQPPTVVPGGDLAKVQR.[A]	1xGG [K18]	1.29281e-08	0.00125174	2	12	14	P68363; P68366	1	2322.26	0.59	99.5	99.9	100.6	8.97374e+07	9.00538e+07	90774784	8.57236e+07	8.92545e+07	90774784	Shared	High	High	High	High	774.757	48.7233	0.0004274	7.136e-11	5.39	48.93
	High	Unambiguous	[K].TIGGGDDSFNTFFSETGAGKHVPR.[A]	1xGG [K20]	2.55235e-09	0.00125174	1	8	17	P68363	1	2611.22	8.61	90.1	104.2	105.7	5.33033e+07	6.16317e+07	6.25389e+07	5.09191e+07	6.10847e+07	6.25389e+07		High	High	High	High	653.56	48.4372	0.0004274	9.203e-12	5.63	48.36
	High	Unambiguous	[R].QLFHPEQLITGKEDAANNYAR.[G]	1xGG [K12]	1.66239e-08	0.00125174	2	11	19	P68363; P68366	1	2529.25	3.41	96.4	100.4	103.2	9.21654e+07	9.60356e+07	98642436	8.8043e+07	9.51833e+07	98642436	Shared	High	High	High	High	633.067	44.7075	0.0004274	9.814e-11	7	44.68
	High	Unambiguous	[K].DVNAAIATIKTK.[R]	1xGG [K]	0.000289261	0.00125174	1	8	14	P68363	1	1358.76	0.74	99.6	100.8	99.6	5.67593e+07	5.74956e+07	5.67794e+07	5.42205e+07	56985306	5.67794e+07		High	High	High	High	679.886	34.7332	0.0004274	2.258e-05	3.37	34.82
	High	Unambiguous	[K].DVNAAIATIKTKR.[TS]	2xGG [K10; K12]	3.10104e-05	0.00125174	1	8	4	P68363	2	1628.91	4.96	103.6	102	94.4	2.96928e+06	2.92345e+06	2.70354e+06	2.83647e+06	2.8975e+06	2.70354e+06		High	High	High	High	543.641	32.1762	0.0004274	1.345e-06	2.84	32.52
	High	Unambiguous	[R].GDVVPKDVNAAIATIK.[T]	1xGG [K6]	0.0018407	0.00125174	1	8	6	P68363	1	1724.95	2.43	102.8	98.2	99.1	1.53417e+07	1.46596e+07	14788227	14655472	14529514	14788227		High	High	High	High	575.656	46.1493	0.0004274	0.000235	2.02	46.44
	High	Unambiguous	[R].LDHKFDLMYAK.[R]	1xOxidation [M8]; 1xGG [K4]	0.0368222	0.00156993	2	12	2	P68363; P68366	1	1510.74	21.3	124.3	84.8	90.9	3.51709e+06	2.39746e+06	2.5712e+06	3.35978e+06	2.37618e+06	2.5712e+06	Shared	High	High	Peak Found	High	504.251	30.2094	0.000643	0.01018	0.78	29.59
	High	Unambiguous	[K].FDLMYAKR.[A]	1xGG [K7]	0.0216138	0.00156993	2	12	4	P68363; P68366	1	1157.58	11.91	113.8	93.2	93	4.13959e+06	3.39345e+06	3.38436e+06	3.95444e+06	3.36333e+06	3.38436e+06	Shared	High	High	High	High	579.292	34.7031	0.0006016	0.005234	1.52	34.73
	High	Unambiguous	[R].GDVVPKDVNAAIATIKTK.[R]	2xGG [K6; K16]	0.0554571	0.00184581	1	8	2	P68363	2	2068.14											No Quan Values	Not Found	Not Found	High	High	517.791	43.965	0.0007091	0.01716	1.28
	High	Unambiguous	[K].FDLMYAKR.[A]	1xOxidation [M4]; 1xGG [K7]	0.0815803	0.00435574	2	12	7	P68363; P68366	1	1173.57	11.91	95.3	113.5	91.1	1.34267e+07	1.59932e+07	1.28379e+07	1.28262e+07	1.58513e+07	1.28379e+07	Shared	High	High	High	High	391.862	30.3931	0.001673	0.028	1.69	30.59
	High	Unambiguous	[R].LSVDYGKKSK.[L]	2xGG [K7; K8]	0.0830086	0.00465574	2	8	1	P68363; P68366	2	1352.72	6.41	94.5	98.4	107.1	450768	469143	510470	430606	464980	510470	Shared	High	Peak Found	Peak Found	High	451.577	18.7802	0.001759	0.02869	0.92	18.91
	High	Unambiguous	[R].LSVDYGKK.[S]	1xGG [K8]	0.0910285	0.0052707	2	8	2	P68363; P68366	1	1023.55	2.6	100.8	97.1	102.1	1.01636e+07	9.78725e+06	10291268	9708980	9700386	10291268	Shared	High	High	Peak Found	High	512.277	20.7801	0.001934	0.0324	1.99	20.84
	High	Unambiguous	[K].AYHEQLSVAEITNACFEPANQMVKCDPR.[H]	2xCarbamidomethyl [C15; C25]; 1xGG [K24]	0.0905068	0.0052707	2	9	1	P68363; P68366	1	3392.55	110.2	22.2	51.8	226.1	88927.4	207776	907620	84949.9	205932	907620	Shared	Peak Found	Peak Found	High	High	848.891	50.7978	0.001934	0.032	0.48	50.96
GG [K796; K960; K1128; K1362; K1453; K1601; K1605; K1635; K2496; K2499; K2926; K3022; K3077; K3251; K3298; K3304; K3566; K3787; K3925; K4175; K4255; K4361; K4384; K4765; K4831; K4845; K4864; K5004; K5023; K5144; K5155]	31	High	Master Protein	Q63HN8-4	Isoform 2 of E3 ubiquitin-protein ligase RNF213 [OS=Homo sapiens]	0	90.822	8	30	79	30	5256	596.1	6.43	12.91	30	0	0.5	99.4	100.4	100.2	4.3151e+07	4.35575e+07	4.3484e+07	4.1221e+07	4.31709e+07	4.3484e+07	High	High	High	1
	Confidence	PSM Ambiguity	Annotated Sequence	Modifications	Qvality PEP	Qvality q-value	# Protein Groups	# Proteins	# PSMs	Master Protein Accessions	# Missed Cleavages	Theo. MH+ [Da]	Abundances (Grouped) CV [%]: oxldl	Abundances (Scaled): F7: Sample, oxldl	Abundances (Scaled): F8: Sample, oxldl	Abundances (Scaled): F9: Sample, oxldl	Abundances (Normalized): F7: Sample, oxldl	Abundances (Normalized): F8: Sample, oxldl	Abundances (Normalized): F9: Sample, oxldl	Abundance: F7: Sample, oxldl	Abundance: F8: Sample, oxldl	Abundance: F9: Sample, oxldl	Quan Info	Found in Sample: [S7] F7: Sample, oxldl	Found in Sample: [S8] F8: Sample, oxldl	Found in Sample: [S9] F9: Sample, oxldl	Confidence (by Search Engine): Sequest HT	m/z [Da] (by Search Engine): Sequest HT	RT [min] (by Search Engine): Sequest HT	Percolator q-Value (by Search Engine): Sequest HT	Percolator PEP (by Search Engine): Sequest HT	XCorr (by Search Engine): Sequest HT	Top Apex RT [min]
	High	Unambiguous	[K].ILANVTEDAKR.[L]	1xGG [K10]	0.000969439	0.00125174	1	2	6	Q63HN8-4	1	1343.73	4.49	99.4	104.7	95.8	1.28363e+06	1.35207e+06	1.23678e+06	1.22621e+06	1.34007e+06	1.23678e+06		High	High	High	High	448.581	23.9689	0.0004274	0.0001045	2.13	23.97
	High	Unambiguous	[R].ISSNPVAKIIYGDPVTFLPHLPR.[K]	1xGG [K8]	0.00586397	0.00125174	1	3	2	Q63HN8-4	1	2648.46	39.6	57.1	107.8	135.1	860830	1.62642e+06	2.03785e+06	822327	1.61198e+06	2.03785e+06		Peak Found	High	High	High	662.87	66.1669	0.0004274	0.00101	1.58	66.24
	High	Unambiguous	[R].LVKFLPEILALQR.[D]	1xGG [K3]	0.00378186	0.00125174	1	3	3	Q63HN8-4	1	1654.01	14.11	84.6	112.3	103	1.2467e+06	1.65511e+06	1.51788e+06	1.19094e+06	1.64042e+06	1.51788e+06		High	High	High	High	552.007	62.7006	0.0004274	0.0005825	1.61	63
	High	Unambiguous	[R].LSLKGIPTLVYR.[H]	1xGG [K4]	0.00495573	0.00125174	1	3	3	Q63HN8-4	1	1473.88	3.13	96.4	101.8	101.9	3.95325e+06	4.17393e+06	4.17754e+06	3.77643e+06	4.13688e+06	4.17754e+06		High	High	High	High	491.964	51.0303	0.0004274	0.0008149	2.14	51.25
	High	Unambiguous	[R].KPSPQDIAQAVLR.[N]	1xGG [K1]	0.00732484	0.00125174	1	2	3	Q63HN8-4	0	1536.85	27.54	128	73	99	1.83329e+06	1.04481e+06	1.41825e+06	1.75129e+06	1.03554e+06	1.41825e+06		High	High	High	High	512.955	45.0735	0.0004274	0.001335	1.16	45.28
	High	Unambiguous	[K].VGKETSELGGSDVSILDTTR.[L]	1xGG [K3]	0.00131586	0.00125174	1	2	3	Q63HN8-4	1	2178.09	10.19	90.7	98.5	110.9	947564	1.0291e+06	1.15877e+06	905181	1.01997e+06	1.15877e+06		High	High	High	High	726.701	41.8101	0.0004274	0.000153	1.94	41.87
	High	Unambiguous	[K].TLHPLLEDGCIEDDPAPHKK.[V]	1xCarbamidomethyl [C10]; 1xGG [K19]	0.000558826	0.00125174	1	2	2	Q63HN8-4	1	2399.17	34.19	133.3	101.7	65	865419	660195	421945	826710	654336	421945		High	High	Peak Found	High	600.547	31.1338	0.0004274	5.187e-05	2.14	31.48
	High	Unambiguous	[R].YLVYGDEYKALR.[D]	1xGG [K9]	0.000201974	0.00125174	1	2	2	Q63HN8-4	1	1603.81	12.1	110.2	103.1	86.6	2.2523e+06	2.10742e+06	1.77046e+06	2151557	2.08872e+06	1.77046e+06		High	High	Peak Found	High	535.276	40.589	0.0004274	1.44e-05	2.26	40.62
	High	Unambiguous	[K].SLSPFNDVVDKTPVIR.[S]	1xGG [K11]	0.00339441	0.00125174	1	2	2	Q63HN8-4	1	1901.01	8.93	98.9	91.7	109.4	700644	649371	775123	669306	643608	775123		High	High	Peak Found	High	634.343	50.1725	0.0004274	0.0005086	1.64	50.22
	High	Unambiguous	[R].ETLDQINQELIQAKK.[L]	1xGG [K14]	0.00163271	0.00125174	1	2	3	Q63HN8-4	1	1885	9.11	92.7	110.2	97.1	2.4357e+06	2.89549e+06	2.55084e+06	2326753	2.86979e+06	2.55084e+06		High	High	High	High	629.006	45.6243	0.0004274	0.0002014	1.77	45.69
	High	Unambiguous	[R].ETVQEFDLEKIQR.[Q]	1xGG [K10]	0.00019138	0.00125174	1	3	3	Q63HN8-4	1	1748.88	6.44	99.5	106.7	93.8	1.19686e+06	1.28228e+06	1.12772e+06	1.14332e+06	1.2709e+06	1.12772e+06		High	High	High	High	583.632	41.7436	0.0004274	1.342e-05	2.09	41.82
	High	Unambiguous	[R].GFLSKHSSDGLR.[Q]	1xGG [K5]	0.00186291	0.00125174	1	3	3	Q63HN8-4	1	1417.72	3.38	96.1	101.5	102.4	1.4622e+06	1.54318e+06	1.55737e+06	1.3968e+06	1.52949e+06	1.55737e+06		High	High	High	High	473.244	23.3787	0.0004274	0.0002371	1.74	23.38
	High	Unambiguous	[R].FLKAYSPASR.[G]	1xGG [K3]	0.00516864	0.00125174	1	2	6	Q63HN8-4	1	1253.66	4.01	104.4	99.2	96.5	3.75122e+06	3.56493e+06	3.46762e+06	3.58344e+06	3.53329e+06	3.46762e+06		High	High	High	High	418.559	24.6525	0.0004274	0.0008611	1.46	24.98
	High	Unambiguous	[K].GGQKISPDTVLHLILPESPGSHEESR.[E]	1xGG [K4]	0.00442109	0.00125174	1	2	1	Q63HN8-4	1	2897.48	11.15	138.2	161.8		277208	324645		264809	321764			High	Peak Found	Not Found	High	580.301	55.4886	0.0004274	0.0007098	0.99	55.38
	High	Unambiguous	[R].DLVKQFQNVQQVEYSSIR.[G]	1xGG [K4]	0.029696	0.00156993	1	3	3	Q63HN8-4	1	2295.17	3.01	96.5	102	101.5	2.89722e+06	3.06147e+06	3045145	2767631	3.0343e+06	3045145		High	High	High	High	765.727	53.7391	0.000643	0.007788	1.58	53.85
	High	Unambiguous	[R].ALTEELHQKVSEEAK.[S]	1xGG [K9]	0.0189392	0.00156993	1	2	2	Q63HN8-4	1	1825.93	3.62	104.2	98.1	97.7	2.4556e+06	2.31303e+06	2.30337e+06	2.34577e+06	2.2925e+06	2.30337e+06		High	High	Peak Found	High	609.314	28.8795	0.0006016	0.004429	1.31	29.33
	High	Unambiguous	[K].DVVKQQGLR.[Q]	1xGG [K4]	0.0173072	0.00156993	1	2	3	Q63HN8-4	1	1156.64	8.23	103	90.7	106.3	796736	701343	822020	761099	695118	822020		High	High	High	High	578.825	19.5707	0.0006016	0.003957	1.51	19.69
	High	Unambiguous	[R].GGTNADTIKLVK.[V]	1xGG [K]	0.015347	0.00156993	1	2	2	Q63HN8-4	1	1330.73	7.89	106.6	91.3	102.1	562963	481951	539257	537783	477674	539257		High	Peak Found	High	High	665.87	24.0352	0.0005335	0.003385	1.24	24.24
	High	Unambiguous	[K].QNIFGPSQKVPGGEQEDAESR.[Y]	1xGG [K9]	0.0317156	0.00156993	1	2	3	Q63HN8-4	1	2387.12	4.2	95.2	101.7	103.1	2.49894e+06	2.6679e+06	2.706e+06	2.38716e+06	2.64422e+06	2.706e+06		High	High	High	High	796.379	33.9754	0.000643	0.008435	0.78	34.12
	High	Unambiguous	[R].DETGNNSVQTVFQGTLAATKR.[W]	1xGG [K20]	0.0166943	0.00156993	1	3	2	Q63HN8-4	1	2351.16	6.51	93.1	100.8	106.1	1.65229e+06	1.78807e+06	1.88213e+06	1.57838e+06	1.7722e+06	1.88213e+06		High	Peak Found	High	High	784.391	49.3902	0.0006016	0.003774	0.94	49.57
	High	Unambiguous	[R].EYSLEEVKELLNK.[L]	1xGG [K8]	0.0355274	0.00156993	1	2	2	Q63HN8-4	1	1707.88	3.47	96	102.5	101.5	1.52934e+06	1.63205e+06	1.61569e+06	1.46093e+06	1.61757e+06	1.61569e+06		Peak Found	High	High	High	569.965	59.0491	0.000643	0.009733	1.13	59.28
	High	Unambiguous	[K].FINVKAHHFQK.[R]	1xGG [K5]	0.0386208	0.00156993	1	2	1	Q63HN8-4	1	1482.8	3.12	103.6	98.1	98.3	406771	385168	386029	388577	381749	386029		Peak Found	Peak Found	High	High	494.937	21.6837	0.000643	0.01086	0.74	21.68
	High	Unambiguous	[R].YKADLSPENAK.[L]	1xGG [K2]	0.037264	0.00156993	1	3	6	Q63HN8-4	1	1349.67	2.1	97.6	101.4	101	1.14705e+06	1.19229e+06	1.18652e+06	1.09574e+06	1.18171e+06	1.18652e+06		High	High	High	High	450.561	21.4985	0.000643	0.01034	1.07	21.5
	High	Unambiguous	[K].VSEEAKSILLNCATPDAVVR.[L]	1xCarbamidomethyl [C12]; 1xGG [K6]	0.042228	0.00156993	1	2	2	Q63HN8-4	1	2286.18	28.52	106	69	125.1	462656	301048	545946	441962	298376	545946		High	Peak Found	High	High	762.731	48.1163	0.000643	0.01217	1.07	48.29
	High	Unambiguous	[K].KFVDIFQQTPLGR.[F]	1xGG [K1]	0.0184896	0.00156993	1	2	3	Q63HN8-4	1	1662.9	5.6	106.3	95.5	98.3	1.73182e+06	1.55591e+06	1.6017e+06	1.65436e+06	1.5421e+06	1.6017e+06		High	High	High	High	554.97	53.0771	0.0006016	0.004285	1.85	53.16
	High	Unambiguous	[R].EKQHLLSIDEPLFR.[S]	1xGG [K2]	0.0291676	0.00156993	1	3	1	Q63HN8-4	1	1838.98	11.32	105.1	107.9	87	730172	749431	604663	697513	742779	604663		High	Peak Found	Peak Found	High	613.663	45.0007	0.000643	0.007636	1.18	45.23
	High	Unambiguous	[R].NTLKPSPQAWLQLVK.[N]	1xGG [K4]	0.0581344	0.00184581	1	2	2	Q63HN8-4	0	1837.03	59.64	167.5	54.5	78	306654	99769.8	142751	292938	98884.3	142751		High	High	Peak Found	High	613.015	55.3674	0.0007091	0.01818	0.49	55.5
	High	Unambiguous	[R].GIYVIQAPKGGQK.[I]	1xGG [K9]	0.0525871	0.00184581	1	2	1	Q63HN8-4	1	1472.82	8.45	103.1	106.4	90.4	652562	673322	572085	623374	667346	572085		Peak Found	High	Peak Found	High	491.612	28.0872	0.0007091	0.01608	0.98	28.03
	High	Unambiguous	[R].LHKEPFGEISSR.[Y]	1xGG [K3]	0.0535274	0.00184581	1	3	3	Q63HN8-4	1	1513.78	5.38	103.4	93.8	102.8	1.93398e+06	1.75451e+06	1.92292e+06	1.84748e+06	1.73894e+06	1.92292e+06		High	High	High	High	505.264	24.2868	0.0007091	0.01639	0.71	24.56
	High	Unambiguous	[K].DFVNKYTDLDSELK.[I]	1xGG [K5]	0.0942173	0.0052707	1	2	1	Q63HN8-4	1	1800.87	15.19	95.8	87.3	116.8	319469	291257	389594	305180	288672	389594		Peak Found	Peak Found	High	High	600.961	49.8433	0.001934	0.03381	1.05	49.93
GG [K82; K90; K92; K103; K150; K166; K174; K175]	8	High	Master Protein	P02511	Alpha-crystallin B chain [OS=Homo sapiens]	0	88.868	48	11	106	11	175	20.1	7.33	183.87	11	0	1.9	100.9	101.3	97.8	5.8904e+08	5.91776e+08	5.71295e+08	5.62693e+08	5.86523e+08	5.71295e+08	High	High	High	1
	Confidence	PSM Ambiguity	Annotated Sequence	Modifications	Qvality PEP	Qvality q-value	# Protein Groups	# Proteins	# PSMs	Master Protein Accessions	# Missed Cleavages	Theo. MH+ [Da]	Abundances (Grouped) CV [%]: oxldl	Abundances (Scaled): F7: Sample, oxldl	Abundances (Scaled): F8: Sample, oxldl	Abundances (Scaled): F9: Sample, oxldl	Abundances (Normalized): F7: Sample, oxldl	Abundances (Normalized): F8: Sample, oxldl	Abundances (Normalized): F9: Sample, oxldl	Abundance: F7: Sample, oxldl	Abundance: F8: Sample, oxldl	Abundance: F9: Sample, oxldl	Quan Info	Found in Sample: [S7] F7: Sample, oxldl	Found in Sample: [S8] F8: Sample, oxldl	Found in Sample: [S9] F9: Sample, oxldl	Confidence (by Search Engine): Sequest HT	m/z [Da] (by Search Engine): Sequest HT	RT [min] (by Search Engine): Sequest HT	Percolator q-Value (by Search Engine): Sequest HT	Percolator PEP (by Search Engine): Sequest HT	XCorr (by Search Engine): Sequest HT	Top Apex RT [min]
	High	Unambiguous	[K].HFSPEELKVK.[V]	1xGG [K]	0.000296271	0.00125174	1	1	10	P02511	1	1327.7	6.99	95.4	96.6	108	9.93963e+07	1.00598e+08	112568144	94950451	99705478	112568144		High	High	High	High	443.238	25.6169	0.0004274	2.327e-05	3.28	25.27
	High	Unambiguous	[K].VKVLGDVIEVHGK.[H]	1xGG [K2]	2.97799e-07	0.00125174	1	1	29	P02511	1	1506.86	2.49	102.9	98.6	98.5	1.38708e+08	1.32934e+08	1.32864e+08	1.32503e+08	1.31754e+08	1.32864e+08		High	High	High	High	502.959	32.833	0.0004274	3.775e-09	4.34	32.56
	High	Unambiguous	[K].VLGDVIEVHGKHEER.[Q]	1xGG [K11]	4.75031e-07	0.00125174	1	1	7	P02511	1	1830.95	1.82	98.3	99.8	101.9	2.25945e+07	2.29519e+07	2.34288e+07	2.15839e+07	2.27482e+07	2.34288e+07		High	High	High	High	458.492	24.062	0.0004274	6.823e-09	3.85	24.12
	High	Unambiguous	[R].EEKPAVTAAPK.[K]	1xGG [K3]	0.003968	0.00125174	1	1	6	P02511	0	1254.67	2.72	103.1	98.3	98.5	1.6672e+07	1.5893e+07	1.59294e+07	15926327	15751917	1.59294e+07		High	High	High	High	627.838	18.9055	0.0004274	0.0006197	2.17	18.96
	High	Unambiguous	[R].FSVNLDVKHFSPEELK.[V]	1xGG [K8]	7.01005e-07	0.00125174	1	1	12	P02511	1	2003.02	34.92	97.9	135.9	66.2	4.95926e+07	6.88738e+07	33538086	47374420	68262528	33538086		High	High	High	High	668.346	50.0345	0.0004274	1.118e-08	3.94	49.82
	High	Unambiguous	[K].VLGDVIEVHGKHEERQDEHGFISR.[E]	1xGG [K11]	0.0206003	0.00156993	1	1	2	P02511	2	2900.44	10.44	138.9		161.1	943064		1.09345e+06	900882		1.09345e+06		High	Not Found	High	High	580.894	30.4694	0.0006016	0.00492	1.26	30.3
	High	Unambiguous	[R].EEKPAVTAAPKK.[-]	2xGG [K3; K11]	0.0180506	0.00156993	1	1	6	P02511	1	1496.81	0.92	101	99.2	99.8	2.09152e+06	2.05434e+06	2.06561e+06	1.99797e+06	2.03611e+06	2.06561e+06		High	High	High	High	748.907	17.454	0.0006016	0.004153	1.32	17.49
	High	Unambiguous	[R].EEKPAVTAAPKK.[-]	1xGG [K]	0.00960116	0.00156993	1	1	6	P02511	1	1382.76	2.85	99.2	97.7	103.2	3.52156e+06	3.46882e+06	3.66459e+06	3364044	3.43803e+06	3.66459e+06		High	High	High	High	461.593	16.5093	0.0005335	0.001885	2.3	16.7
	High	Unambiguous	[R].KQVSGPER.[T]	1xGG [K1]	0.0743448	0.00365894	1	1	1	P02511	1	1014.53	43.06	142.7	100.7	56.6	527729	372240	209340	504125	368937	209340		Peak Found	High	Peak Found	High	507.77	15.4901	0.001241	0.02494	1.5	15.52
GG [K215; K219; K263]	3	High	Master Protein	P04406-1	glyceraldehyde-3-phosphate dehydrogenase [OS=Homo sapiens]	0	80.991	31	8	77	8	335	36	8.46	105.04	8	0	5.41	94.3	105	100.7	1.21262e+08	1.35108e+08	1.29496e+08	1.15838e+08	1.33909e+08	1.29496e+08	High	High	High	1
	Confidence	PSM Ambiguity	Annotated Sequence	Modifications	Qvality PEP	Qvality q-value	# Protein Groups	# Proteins	# PSMs	Master Protein Accessions	# Missed Cleavages	Theo. MH+ [Da]	Abundances (Grouped) CV [%]: oxldl	Abundances (Scaled): F7: Sample, oxldl	Abundances (Scaled): F8: Sample, oxldl	Abundances (Scaled): F9: Sample, oxldl	Abundances (Normalized): F7: Sample, oxldl	Abundances (Normalized): F8: Sample, oxldl	Abundances (Normalized): F9: Sample, oxldl	Abundance: F7: Sample, oxldl	Abundance: F8: Sample, oxldl	Abundance: F9: Sample, oxldl	Quan Info	Found in Sample: [S7] F7: Sample, oxldl	Found in Sample: [S8] F8: Sample, oxldl	Found in Sample: [S9] F9: Sample, oxldl	Confidence (by Search Engine): Sequest HT	m/z [Da] (by Search Engine): Sequest HT	RT [min] (by Search Engine): Sequest HT	Percolator q-Value (by Search Engine): Sequest HT	Percolator PEP (by Search Engine): Sequest HT	XCorr (by Search Engine): Sequest HT	Top Apex RT [min]
	High	Unambiguous	[R].GALQNIIPASTGAAKAVGK.[V]	1xGG [K]	1.53224e-07	0.00125174	1	2	3	P04406-1	1	1881.06	2.55	101.1	101.8	97.1	1.28681e+07	1.29489e+07	12350283	12292576	12833968	12350283		High	High	High	High	627.69	41.6703	0.0004274	1.632e-09	3.76	41.6
	High	Unambiguous	[K].VVKQASEGPLK.[G]	1xGG [K3]	0.0915529	0.0052707	1	2	2	P04406-1	1	1269.72	6.63	104.6	103	92.4	462027	454798	408119	441362	450761	408119		High	Peak Found	High	High	635.362	19.3117	0.001934	0.0326	0.73	19.34
GG [K28; K42; K108; K322]	4	High	Master Protein	P04075	fructose-bisphosphate aldolase A [OS=Homo sapiens]	0	79.206	44	11	84	11	364	39.4	8.09	60.99	11	0	1.96	99.1	98.6	102.2	8.71279e+07	8.67054e+07	8.98723e+07	8.32308e+07	8.59359e+07	8.98723e+07	High	High	High	1
	Confidence	PSM Ambiguity	Annotated Sequence	Modifications	Qvality PEP	Qvality q-value	# Protein Groups	# Proteins	# PSMs	Master Protein Accessions	# Missed Cleavages	Theo. MH+ [Da]	Abundances (Grouped) CV [%]: oxldl	Abundances (Scaled): F7: Sample, oxldl	Abundances (Scaled): F8: Sample, oxldl	Abundances (Scaled): F9: Sample, oxldl	Abundances (Normalized): F7: Sample, oxldl	Abundances (Normalized): F8: Sample, oxldl	Abundances (Normalized): F9: Sample, oxldl	Abundance: F7: Sample, oxldl	Abundance: F8: Sample, oxldl	Abundance: F9: Sample, oxldl	Quan Info	Found in Sample: [S7] F7: Sample, oxldl	Found in Sample: [S8] F8: Sample, oxldl	Found in Sample: [S9] F9: Sample, oxldl	Confidence (by Search Engine): Sequest HT	m/z [Da] (by Search Engine): Sequest HT	RT [min] (by Search Engine): Sequest HT	Percolator q-Value (by Search Engine): Sequest HT	Percolator PEP (by Search Engine): Sequest HT	XCorr (by Search Engine): Sequest HT	Top Apex RT [min]
	High	Unambiguous	[R].IVAPGKGILAADESTGSIAK.[R]	1xGG [K6]	0.00665302	0.00125174	1	2	3	P04075	1	2012.1											No Quan Values	High	High	High	High	671.373	40.4354	0.0004274	0.001186	1.19
	High	Unambiguous	[K].GILAADESTGSIAKR.[L]	1xGG [K14]	5.01328e-07	0.00125174	1	2	5	P04075	1	1602.84	1.88	99.6	102.1	98.4	4.553e+06	4.66727e+06	4.49908e+06	4.34935e+06	4.62585e+06	4.49908e+06		High	High	High	High	534.953	29.4877	0.0004274	7.306e-09	3.36	29.48
	High	Unambiguous	[K].ENLKAAQEEYVK.[R]	1xGG [K4]	0.0190533	0.00156993	1	2	3	P04075	1	1535.77	5.38	94.6	100	105.4	674674	713503	751363	644497	707170	751363		High	High	High	High	512.595	25.2042	0.0006016	0.004441	1.11	25.23
	High	Unambiguous	[K].GGVVGIKVDK.[G]	1xGG [K7]	0.0920801	0.0052707	1	2	3	P04075	1	1085.63	22.08	125.5	88.1	86.4	1.89629e+06	1.33172e+06	1.30579e+06	1811473	1319901	1.30579e+06		High	High	High	High	543.319	22.8381	0.001934	0.03271	0.91	22.87
GG [K53; K64; K69; K72; K107; K180; K186; K204; K219; K624]	10	High	Master Protein	P08238	Heat shock protein HSP 90-beta [OS=Homo sapiens]	0	72.264	21	16	66	9	724	83.2	5.03	43.26	16	8	0.46	99.8	99.7	100.5	1.47744e+08	1.47562e+08	1.48824e+08	1.41136e+08	1.46252e+08	1.48824e+08	High	High	High	1
	Confidence	PSM Ambiguity	Annotated Sequence	Modifications	Qvality PEP	Qvality q-value	# Protein Groups	# Proteins	# PSMs	Master Protein Accessions	# Missed Cleavages	Theo. MH+ [Da]	Abundances (Grouped) CV [%]: oxldl	Abundances (Scaled): F7: Sample, oxldl	Abundances (Scaled): F8: Sample, oxldl	Abundances (Scaled): F9: Sample, oxldl	Abundances (Normalized): F7: Sample, oxldl	Abundances (Normalized): F8: Sample, oxldl	Abundances (Normalized): F9: Sample, oxldl	Abundance: F7: Sample, oxldl	Abundance: F8: Sample, oxldl	Abundance: F9: Sample, oxldl	Quan Info	Found in Sample: [S7] F7: Sample, oxldl	Found in Sample: [S8] F8: Sample, oxldl	Found in Sample: [S9] F9: Sample, oxldl	Confidence (by Search Engine): Sequest HT	m/z [Da] (by Search Engine): Sequest HT	RT [min] (by Search Engine): Sequest HT	Percolator q-Value (by Search Engine): Sequest HT	Percolator PEP (by Search Engine): Sequest HT	XCorr (by Search Engine): Sequest HT	Top Apex RT [min]
	High	Unambiguous	[K].HSQFLGYPITLYLEKER.[E]	1xGG [K15]	0.00685606	0.00125174	1	2	2	P08238	1	2208.14	20.05	79.4	101.2	119.4	1.00842e+06	1.28607e+06	1.51726e+06	963319	1.27466e+06	1.51726e+06		Peak Found	High	High	High	736.72	53.9962	0.0004274	0.001234	1.77	54.19
	High	Unambiguous	[K].KHSQFIGYPITLYLEK.[E]	1xGG [K1]	0.00423903	0.00125174	1	2	5	P08238	1	2051.1	40.52	56.2	107.8	136.1	905486	1.73784e+06	2193971	864985	1.72241e+06	2193971		High	High	High	High	684.37	51.3817	0.0004274	0.0006728	1.23	51.18
	High	Unambiguous	[K].VILHLKEDQTEYLEER.[RW]	1xGG [K6]	0.00293896	0.00125174	3	5	6	P07900; P08238; Q58FF6	1	2129.09	9.77	94.2	111.3	94.6	6.06763e+06	7.17079e+06	6.09379e+06	5.79623e+06	7.10715e+06	6.09379e+06	Shared	High	High	High	High	710.367	38.9236	0.0004274	0.0004235	1.53	39.06
	High	Unambiguous	[R].YESLTDPSKLDSGK.[E]	1xGG [K9]	5.34693e-05	0.00125174	2	5	7	P07900; P08238	1	1653.8	4.33	100.7	95.4	104	2.18632e+07	2.07116e+07	2.25766e+07	2.08853e+07	2.05278e+07	2.25766e+07	Shared	High	High	High	High	551.937	30.5458	0.0004274	2.674e-06	3.48	30.71
	High	Unambiguous	[R].ELISNASDALDKIR.[LY]	1xGG [K12]	7.65778e-05	0.00125174	2	2	6	P14625; P08238	1	1658.87	3.97	103.6	100.7	95.7	8.18191e+06	7.95633e+06	7.56163e+06	7.81595e+06	7.88571e+06	7.56163e+06	Shared	High	High	High	High	553.629	44.6571	0.0004274	4.197e-06	2.66	44.94
	High	Unambiguous	[K].ADLINNLGTIAKSGTK.[A]	1xGG [K12]	3.47161e-08	0.00125174	2	4	10	P07900; P08238	1	1729.94	2.04	102.3	99.3	98.4	5.54495e+07	5.38186e+07	5.33362e+07	5.29694e+07	5.3341e+07	5.33362e+07	Shared	High	High	High	High	577.319	43.8818	0.0004274	2.496e-10	4.49	43.67
	High	Unambiguous	[R].GTKVILHLK.[E]	1xGG [K3]	0.0357401	0.00156993	2	5	3	P07900; P08238	1	1122.7	4.83	103.5	102.1	94.5	2.47574e+06	2.44225e+06	2.26092e+06	2.365e+06	2.42057e+06	2.26092e+06	Shared	High	High	High	High	561.853	22.6763	0.000643	0.009843	1.44	22.76
	High	Unambiguous	[K].ELKIDIIPNPQER.[T]	1xGG [K3]	0.0226767	0.00156993	1	2	3	P08238	1	1678.91	3.33	103.7	99.2	97.2	1.38365e+07	1.32344e+07	12970391	13217648	13116933	12970391		High	High	High	High	560.309	45.8875	0.0006016	0.005527	1.39	46.24
	High	Unambiguous	[R].YESLTDPSKLDSGKELK.[I]	1xGG [K]	0.00872037	0.00156993	1	3	3	P08238	2	2024.02	9.55	106.3	89	104.7	1.05025e+06	879193	1.03369e+06	1.00328e+06	871390	1.03369e+06		High	High	High	High	675.344	32.8952	0.0005335	0.001663	1.49	33.26
	High	Unambiguous	[R].YESLTDPSKLDSGKELK.[I]	2xGG [K9; K14]	0.0326778	0.00156993	1	3	2	P08238	2	2138.06	9.44	89.8	101.7	108.5	598581	677821	722859	571808	671805	722859		High	High	Peak Found	High	713.357	33.1391	0.000643	0.008802	1.31	33.16
	High	Unambiguous	[K].KHLEINPDHPIVETLR.[Q]	1xGG [K1]	0.0486936	0.00184581	1	1	1	P08238	1	2025.09	1.5	99	99.2	101.7	4.27116e+06	4.27953e+06	4387195	4.08011e+06	4241549	4387195		High	Peak Found	Peak Found	High	507.027	32.7812	0.0007091	0.0145	0.89	33.22
	High	Unambiguous	[K].LDSGKELK.[I]	1xGG [K5]	0.0958502	0.00554487	1	3	1	P08238	1	1003.54	3.46	101.7	102.3	96	2.07756e+06	2.08981e+06	1.96169e+06	1984639	2.07126e+06	1.96169e+06		High	Peak Found	Peak Found	High	502.275	17.4466	0.002009	0.03445	1.36	17.64
	High	Unambiguous	[K].IRYESLTDPSKLDSGK.[E]	1xGG [K11]	0.157598	0.00960834	2	5	1	P07900; P08238	2	1922.98	8.74	105.8	104.3	89.9	888270	875330	755212	848540	867561	755212	Shared	Peak Found	High	Peak Found	High	481.501	32.8375	0.003827	0.06601	1.61	32.74
GG [K54; K68; K146; K193; K225; K238; K291; K309; K369; K381]	10	High	Master Protein	P60842	Eukaryotic initiation factor 4A-I [OS=Homo sapiens]	0	68.295	38	11	69	10	406	46.1	5.48	48.14	11	1	0.94	101	99.9	99.1	7.99871e+07	7.91193e+07	7.85008e+07	7.64094e+07	7.84171e+07	7.85008e+07	High	High	High	1
	Confidence	PSM Ambiguity	Annotated Sequence	Modifications	Qvality PEP	Qvality q-value	# Protein Groups	# Proteins	# PSMs	Master Protein Accessions	# Missed Cleavages	Theo. MH+ [Da]	Abundances (Grouped) CV [%]: oxldl	Abundances (Scaled): F7: Sample, oxldl	Abundances (Scaled): F8: Sample, oxldl	Abundances (Scaled): F9: Sample, oxldl	Abundances (Normalized): F7: Sample, oxldl	Abundances (Normalized): F8: Sample, oxldl	Abundances (Normalized): F9: Sample, oxldl	Abundance: F7: Sample, oxldl	Abundance: F8: Sample, oxldl	Abundance: F9: Sample, oxldl	Quan Info	Found in Sample: [S7] F7: Sample, oxldl	Found in Sample: [S8] F8: Sample, oxldl	Found in Sample: [S9] F9: Sample, oxldl	Confidence (by Search Engine): Sequest HT	m/z [Da] (by Search Engine): Sequest HT	RT [min] (by Search Engine): Sequest HT	Percolator q-Value (by Search Engine): Sequest HT	Percolator PEP (by Search Engine): Sequest HT	XCorr (by Search Engine): Sequest HT	Top Apex RT [min]
	High	Unambiguous	[R].KGVAINMVTEEDKR.[T]	2xGG [K1; K13]	0.000206869	0.00125174	1	1	3	P60842	2	1817.92	3.44	101.6	96	102.3	1.28131e+06	1.21111e+06	1.29043e+06	1.224e+06	1200357	1.29043e+06		High	High	High	High	606.644	25.7506	0.0004274	1.48e-05	2.66	25.74
	High	Unambiguous	[R].KGVAINMVTEEDKR.[T]	1xOxidation [M7]; 1xGG [K]	0.00271838	0.00125174	1	1	6	P60842	2	1719.87	3.89	101	95.7	103.3	5.51992e+06	5.22722e+06	5.64086e+06	5.27303e+06	5.18083e+06	5.64086e+06		High	High	High	High	573.962	21.7381	0.0004274	0.0003833	1.75	21.68
	High	Unambiguous	[R].KGVAINMVTEEDKR.[T]	1xGG [K]	0.00288652	0.00125174	1	1	4	P60842	2	1703.87	5.35	106.1	96	98	7.51092e+06	6.79556e+06	6.93697e+06	7.17497e+06	6.73525e+06	6.93697e+06		High	High	High	High	568.63	25.1427	0.0004274	0.0004126	1.7	25.51
	High	Unambiguous	[R].GIYAYGFEKPSAIQQR.[A]	1xGG [K9]	1.19159e-07	0.00125174	2	5	10	P60842; P38919	0	1941.98	3.18	103.2	100	96.8	2.11842e+07	2.05232e+07	1.98769e+07	2.02367e+07	2.0341e+07	1.98769e+07	Shared	High	High	High	High	647.998	42.6008	0.0004274	1.189e-09	3.77	42.32
	High	Unambiguous	[R].KVDWLTEKMHAR.[D]	1xGG [K8]	0.00189672	0.00125174	1	4	3	P60842	2	1627.84	4.74	94.6	102.2	103.2	2.60049e+06	2.81165e+06	2838140	2484173	2.7867e+06	2838140		High	High	High	High	407.714	28.8083	0.0004274	0.0002431	2.37	28.95
	High	Unambiguous	[K].VDWLTEKMHAR.[D]	1xGG [K7]	3.31213e-05	0.00125174	1	4	3	P60842	1	1499.74	43.38	65.2	86.2	148.6	1.31583e+06	1.73961e+06	2999183	1.25698e+06	1.72417e+06	2999183		High	High	High	High	500.586	34.7628	0.0004274	1.463e-06	2.14	34.9
	High	Unambiguous	[R].AEVQKLQMEAPHIIVGTPGR.[V]	1xOxidation [M8]; 1xGG [K5]	0.000478276	0.00125174	1	2	5	P60842	1	2304.21	40.39	92	64.2	143.8	5.05152e+06	3.52559e+06	7.89587e+06	4825572	3.4943e+06	7.89587e+06		High	High	High	High	576.808	40.2086	0.0004274	4.285e-05	2.76	40
	High	Unambiguous	[R].AEVQKLQMEAPHIIVGTPGR.[V]	1xGG [K5]	7.41502e-06	0.00125174	1	2	8	P60842	1	2288.22	40.02	117.4	128.4	54.2	1.18973e+07	1.30141e+07	5.49698e+06	1.13652e+07	1.28986e+07	5.49698e+06		High	High	High	High	572.81	43.0089	0.0004274	2.199e-07	3.4	42.89
	High	Unambiguous	[R].DFTVSAMHGDMDQKER.[D]	1xGG [K14]	0.000125112	0.00125174	1	2	3	P60842	1	1980.85	4.69	105.2	98.7	96.1	2.93664e+06	2.75441e+06	2682704	2.80529e+06	2.72996e+06	2682704		High	High	High	High	660.956	32.2943	0.0004274	7.832e-06	2.85	32.26
	High	Unambiguous	[R].GFKDQIYDIFQK.[L]	1xGG [K3]	0.00593489	0.00125174	1	2	4	P60842	1	1615.81	2.68	96.9	101.7	101.4	8.67248e+06	9.10006e+06	9074914	8.28458e+06	9019294	9074914		High	High	High	High	539.276	56.3996	0.0004274	0.001028	2.37	56.59
	High	Unambiguous	[R].AILPCIKGYDVIAQAQSGTGK.[T]	1xCarbamidomethyl [C5]; 1xGG [K7]	0.0193998	0.00156993	1	4	3	P60842	1	2304.2	1.78	99.2	98.7	102	5.08995e+06	5.063e+06	5233277	4.86228e+06	5018062	5233277		High	Peak Found	High	High	768.739	53.2017	0.0006016	0.00455	1.09	53.43
	High	Unambiguous	[R].DFTVSAMHGDMDQKER.[D]	1xOxidation [M]; 1xGG [K14]	0.0243691	0.00156993	1	2	14	P60842	1	1996.85	29.55	72.9	95.5	131.5	2.19625e+06	2.87539e+06	3960347	2.09802e+06	2.84987e+06	3960347		High	High	High	High	666.288	28.4513	0.0006016	0.006046	1.28	27.43
	High	Unambiguous	[K].KEELTLEGIR.[Q]	1xGG [K1]	0.0156263	0.00156993	1	2	2	P60842	1	1301.71	3.27	103.3	96.8	99.9	2.7806e+06	2.60452e+06	2.68979e+06	2.65623e+06	2581405	2.68979e+06		Peak Found	High	High	High	434.573	32.7575	0.0005335	0.003461	1.8	32.86
	High	Unambiguous	[K].LNSNTQVVLLSATMPSDVLEVTKK.[F]	1xOxidation [M14]; 1xGG [K23]	0.100907	0.00554487	1	2	1	P60842	1	2717.44											No Quan Values	Not Found	Not Found	High	High	906.484	55.5407	0.002009	0.03678	0.49
GG [K96; K112; K163; K164; K304; K338; K370; K394; K401]	9	High	Master Protein	P68366	Tubulin alpha-4A chain [OS=Homo sapiens]	0	64.951	40	14	72	2	448	49.9	5.06	112.71	14	0	63.61	80.6	171.1	48.4	338123	717767	202934	323000	711397	202934	High	High	High	1
	Confidence	PSM Ambiguity	Annotated Sequence	Modifications	Qvality PEP	Qvality q-value	# Protein Groups	# Proteins	# PSMs	Master Protein Accessions	# Missed Cleavages	Theo. MH+ [Da]	Abundances (Grouped) CV [%]: oxldl	Abundances (Scaled): F7: Sample, oxldl	Abundances (Scaled): F8: Sample, oxldl	Abundances (Scaled): F9: Sample, oxldl	Abundances (Normalized): F7: Sample, oxldl	Abundances (Normalized): F8: Sample, oxldl	Abundances (Normalized): F9: Sample, oxldl	Abundance: F7: Sample, oxldl	Abundance: F8: Sample, oxldl	Abundance: F9: Sample, oxldl	Quan Info	Found in Sample: [S7] F7: Sample, oxldl	Found in Sample: [S8] F8: Sample, oxldl	Found in Sample: [S9] F9: Sample, oxldl	Confidence (by Search Engine): Sequest HT	m/z [Da] (by Search Engine): Sequest HT	RT [min] (by Search Engine): Sequest HT	Percolator q-Value (by Search Engine): Sequest HT	Percolator PEP (by Search Engine): Sequest HT	XCorr (by Search Engine): Sequest HT	Top Apex RT [min]
	High	Unambiguous	[R].LDHKFDLMYAK.[R]	1xGG [K4]	0.00600667	0.00125174	2	12	3	P68363; P68366	1	1494.74	5.7	95.1	106.3	98.6	2.95279e+06	3.29868e+06	3.06065e+06	2.82072e+06	3.26941e+06	3.06065e+06	Shared	High	High	High	High	498.918	34.3965	0.0004274	0.001044	1.92	34.52
	High	Unambiguous	[K].VGINYQPPTVVPGGDLAKVQR.[A]	1xGG [K18]	1.29281e-08	0.00125174	2	12	14	P68363; P68366	1	2322.26	0.59	99.5	99.9	100.6	8.97374e+07	9.00538e+07	90774784	8.57236e+07	8.92545e+07	90774784	Shared	High	High	High	High	774.757	48.7233	0.0004274	7.136e-11	5.39	48.93
	High	Unambiguous	[R].QLFHPEQLITGKEDAANNYAR.[G]	1xGG [K12]	1.66239e-08	0.00125174	2	11	19	P68363; P68366	1	2529.25	3.41	96.4	100.4	103.2	9.21654e+07	9.60356e+07	98642436	8.8043e+07	9.51833e+07	98642436	Shared	High	High	High	High	633.067	44.7075	0.0004274	9.814e-11	7	44.68
	High	Unambiguous	[R].LDHKFDLMYAK.[R]	1xOxidation [M8]; 1xGG [K4]	0.0368222	0.00156993	2	12	2	P68363; P68366	1	1510.74	21.3	124.3	84.8	90.9	3.51709e+06	2.39746e+06	2.5712e+06	3.35978e+06	2.37618e+06	2.5712e+06	Shared	High	High	Peak Found	High	504.251	30.2094	0.000643	0.01018	0.78	29.59
	High	Unambiguous	[K].FDLMYAKR.[A]	1xGG [K7]	0.0216138	0.00156993	2	12	4	P68363; P68366	1	1157.58	11.91	113.8	93.2	93	4.13959e+06	3.39345e+06	3.38436e+06	3.95444e+06	3.36333e+06	3.38436e+06	Shared	High	High	High	High	579.292	34.7031	0.0006016	0.005234	1.52	34.73
	High	Unambiguous	[K].FDLMYAKR.[A]	1xOxidation [M4]; 1xGG [K7]	0.0815803	0.00435574	2	12	7	P68363; P68366	1	1173.57	11.91	95.3	113.5	91.1	1.34267e+07	1.59932e+07	1.28379e+07	1.28262e+07	1.58513e+07	1.28379e+07	Shared	High	High	High	High	391.862	30.3931	0.001673	0.028	1.69	30.59
	High	Unambiguous	[R].LSVDYGKKSK.[L]	2xGG [K7; K8]	0.0830086	0.00465574	2	8	1	P68363; P68366	2	1352.72	6.41	94.5	98.4	107.1	450768	469143	510470	430606	464980	510470	Shared	High	Peak Found	Peak Found	High	451.577	18.7802	0.001759	0.02869	0.92	18.91
	High	Unambiguous	[K].DVNAAIAAIKTK.[R]	1xGG [K12]	0.0869324	0.00499362	1	2	2	P68366	1	1328.75											No Quan Values	High	Not Found	High	High	664.879	38.4812	0.001854	0.03052	1.19
	High	Unambiguous	[R].LSVDYGKK.[S]	1xGG [K8]	0.0910285	0.0052707	2	8	2	P68363; P68366	1	1023.55	2.6	100.8	97.1	102.1	1.01636e+07	9.78725e+06	10291268	9708980	9700386	10291268	Shared	High	High	Peak Found	High	512.277	20.7801	0.001934	0.0324	1.99	20.84
	High	Unambiguous	[K].AYHEQLSVAEITNACFEPANQMVKCDPR.[H]	2xCarbamidomethyl [C15; C25]; 1xGG [K24]	0.0905068	0.0052707	2	9	1	P68363; P68366	1	3392.55	110.2	22.2	51.8	226.1	88927.4	207776	907620	84949.9	205932	907620	Shared	Peak Found	Peak Found	High	High	848.891	50.7978	0.001934	0.032	0.48	50.96
	High	Unambiguous	[R].GHYTIGKEIIDPVLDR.[I]	1xGG [K7]	0.153374	0.00933661	1	2	1	P68366	1	1940.02	63.61	80.6	171.1	48.4	338123	717767	202934	323000	711397	202934		Peak Found	High	Peak Found	High	647.346	44.6271	0.00375	0.06386	0.73	44.66
GG [K115; K266; K305]	3	High	Master Protein	P14618	Pyruvate kinase PKM [OS=Homo sapiens]	0	64.804	31	14	80	14	531	57.9	7.84	55.73	14	0	3.47	97.6	98.5	104	1.00079e+08	1.00989e+08	1.06648e+08	9.56029e+07	1.00092e+08	1.06648e+08	High	High	High	1
	Confidence	PSM Ambiguity	Annotated Sequence	Modifications	Qvality PEP	Qvality q-value	# Protein Groups	# Proteins	# PSMs	Master Protein Accessions	# Missed Cleavages	Theo. MH+ [Da]	Abundances (Grouped) CV [%]: oxldl	Abundances (Scaled): F7: Sample, oxldl	Abundances (Scaled): F8: Sample, oxldl	Abundances (Scaled): F9: Sample, oxldl	Abundances (Normalized): F7: Sample, oxldl	Abundances (Normalized): F8: Sample, oxldl	Abundances (Normalized): F9: Sample, oxldl	Abundance: F7: Sample, oxldl	Abundance: F8: Sample, oxldl	Abundance: F9: Sample, oxldl	Quan Info	Found in Sample: [S7] F7: Sample, oxldl	Found in Sample: [S8] F8: Sample, oxldl	Found in Sample: [S9] F9: Sample, oxldl	Confidence (by Search Engine): Sequest HT	m/z [Da] (by Search Engine): Sequest HT	RT [min] (by Search Engine): Sequest HT	Percolator q-Value (by Search Engine): Sequest HT	Percolator PEP (by Search Engine): Sequest HT	XCorr (by Search Engine): Sequest HT	Top Apex RT [min]
	High	Unambiguous	[K].NIKIISK.[I]	1xGG [K3]	0.0591701	0.00184581	1	3	3	P14618	1	929.578	2.33	102.1	97.5	100.4	2.90578e+06	2.77511e+06	2.85944e+06	2.77581e+06	2.75048e+06	2.85944e+06		High	High	High	High	465.293	21.0954	0.0007091	0.01865	1.4	21.16
	High	Unambiguous	[R].GDLGIEIPAEKVFLAQK.[M]	1xGG [K11]	0.0532122	0.00184581	1	5	1	P14618	1	1942.06											No Quan Values	Not Found	High	Not Found	High	648.026	59.8953	0.0007091	0.01629	0.78
	High	Unambiguous	[R].TATESFASDPILYRPVAVALDTKGPEIR.[T]	1xGG [K23]	0.119573	0.00638102	1	3	1	P14618	1	3131.64	9.23	91	99.6	109.4	690991	756794	831137	660084	750077	831137		High	Peak Found	Peak Found	High	783.664	58.9415	0.002532	0.04589	1.1	59.02
GG [K52; K63; K115; K317; K328; K330]	6	High	Master Protein	P68133	Actin, alpha skeletal muscle [OS=Homo sapiens]	0	63.337	28	11	108	1	377	42	5.39	72.4	11	0	10.25	110.4	99.7	89.9	4.26325e+06	3.84889e+06	3471854	4.07257e+06	3.81473e+06	3471854	High	High	High	1
	Confidence	PSM Ambiguity	Annotated Sequence	Modifications	Qvality PEP	Qvality q-value	# Protein Groups	# Proteins	# PSMs	Master Protein Accessions	# Missed Cleavages	Theo. MH+ [Da]	Abundances (Grouped) CV [%]: oxldl	Abundances (Scaled): F7: Sample, oxldl	Abundances (Scaled): F8: Sample, oxldl	Abundances (Scaled): F9: Sample, oxldl	Abundances (Normalized): F7: Sample, oxldl	Abundances (Normalized): F8: Sample, oxldl	Abundances (Normalized): F9: Sample, oxldl	Abundance: F7: Sample, oxldl	Abundance: F8: Sample, oxldl	Abundance: F9: Sample, oxldl	Quan Info	Found in Sample: [S7] F7: Sample, oxldl	Found in Sample: [S8] F8: Sample, oxldl	Found in Sample: [S9] F9: Sample, oxldl	Confidence (by Search Engine): Sequest HT	m/z [Da] (by Search Engine): Sequest HT	RT [min] (by Search Engine): Sequest HT	Percolator q-Value (by Search Engine): Sequest HT	Percolator PEP (by Search Engine): Sequest HT	XCorr (by Search Engine): Sequest HT	Top Apex RT [min]
	High	Unambiguous	[R].HQGVMVGMGQKDSYVGDEAQSKR.[G]	2xGG [K11; K22]	0.000348246	0.00125174	2	6	4	P60709; P68133	2	2735.26	20.05	77	109.3	113.7	1.43242e+06	2.03441e+06	2.11511e+06	1.36835e+06	2.01636e+06	2.11511e+06	Shared	High	High	High	High	684.57	26.4877	0.0004274	2.856e-05	2.4	26.94
	High	Unambiguous	[R].HQGVMVGMGQKDSYVGDEAQSK.[R]	1xOxidation [M5]; 1xGG [K11]	0.00745818	0.00125174	2	6	7	P60709; P68133	1	2481.11	2.63	101.9	97	101.1	2.51562e+06	2.39466e+06	2.49562e+06	2.40311e+06	2.37341e+06	2.49562e+06	Shared	High	High	High	High	621.034	26.9995	0.0004274	0.00137	1.34	26.52
	High	Unambiguous	[R].HQGVMVGMGQKDSYVGDEAQSK.[R]	1xGG [K11]	0.000310806	0.00125174	2	6	1	P60709; P68133	1	2465.12	2.28	102.2	97.7	100.1	2.12323e+06	2.02866e+06	2.07991e+06	2.02826e+06	2.01065e+06	2.07991e+06	Shared	Peak Found	High	Peak Found	High	617.035	29.4107	0.0004274	2.476e-05	2.3	29.57
	High	Unambiguous	[R].HQGVMVGMGQKDSYVGDEAQSKR.[G]	1xOxidation [M]; 2xGG [K11; K22]	0.000374184	0.00125174	2	6	6	P60709; P68133	2	2751.26	16.49	91.3	89.7	119	2.22954e+06	2.18948e+06	2.9058e+06	2.12982e+06	2.17005e+06	2.9058e+06	Shared	High	High	High	High	688.569	25.2486	0.0004274	3.128e-05	2.88	24.75
	High	Unambiguous	[R].VAPEEHPTLLTEAPLNPKANR.[E]	1xGG [K18]	0.00392062	0.00125174	1	5	3	P68133	1	2411.27	10.25	110.4	99.7	89.9	4.26325e+06	3.84889e+06	3471854	4.07257e+06	3.81473e+06	3471854		High	High	High	High	603.572	37.2109	0.0004274	0.0006079	2.17	37.22
	High	Unambiguous	[R].MQKEITALAPSTMK.[I]	1xGG [K3]	0.000542346	0.00125174	2	7	3	P60709; P68133	1	1662.86	3.58	102.5	101.6	95.9	4.31753e+06	4.28016e+06	4039731	4.12442e+06	4.24217e+06	4039731	Shared	High	High	High	High	554.957	34.3487	0.0004274	4.991e-05	2.71	34.44
	High	Unambiguous	[K].DSYVGDEAQSKR.[G]	1xGG [K11]	4.65914e-05	0.00125174	2	6	6	P60709; P68133	1	1468.67	1.77	98.7	99.3	102	1.31678e+07	1.32546e+07	13614466	1.25789e+07	1.31369e+07	13614466	Shared	High	High	High	High	490.228	19.6335	0.0004274	2.242e-06	3.4	19.71
	High	Unambiguous	[K].EITALAPSTMKIK.[I]	1xOxidation [M10]; 1xGG [K]	0.000975263	0.00125174	2	7	22	P60709; P68133	1	1532.84	6.65	92.5	102.4	105.1	2.78683e+07	3.08554e+07	3.16728e+07	2.66218e+07	3.05816e+07	3.16728e+07	Shared	High	High	High	High	511.617	31.6922	0.0004274	0.0001054	1.98	29.85
	High	Unambiguous	[R].HQGVMVGMGQKDSYVGDEAQSKR.[G]	2xOxidation [M5; M8]; 2xGG [K11; K22]	0.0119939	0.00156993	2	6	3	P60709; P68133	2	2767.25	6.68	106.2	92.9	100.9	878748	768871	834552	839444	762048	834552	Shared	High	High	High	High	692.568	21.9042	0.0005335	0.002491	1.42	21.92
	High	Unambiguous	[R].MQKEITALAPSTMK.[I]	1xOxidation [M]; 1xGG [K3]	0.0134456	0.00156993	2	7	15	P60709; P68133	1	1678.85	34.85	118.9	121.3	59.8	1.12756e+07	1.15104e+07	5.67145e+06	1.07713e+07	1.14082e+07	5.67145e+06	Shared	High	High	High	High	560.288	31.2944	0.0005335	0.00287	1.99	30.73
	High	Unambiguous	[K].EITALAPSTMKIK.[I]	1xGG [K11]	0.0260303	0.00156993	2	7	1	P60709; P68133	1	1516.84	46.43	153.4	77.1	69.5	2.32544e+06	1.16809e+06	1.05323e+06	2.22143e+06	1.15772e+06	1.05323e+06	Shared	Peak Found	Peak Found	High	High	758.924	37.1674	0.0006016	0.006578	1.38	37.27
	High	Unambiguous	[K].IKIIAPPER.[K]	1xGG [K2]	0.018601	0.00156993	2	8	9	P60709; P68133	1	1150.69	1.35	100	98.6	101.3	2.37219e+07	2.33853e+07	2.40249e+07	22660887	2.31778e+07	2.40249e+07	Shared	High	High	High	High	384.236	28.0271	0.0006016	0.004303	2.08	27.69
	High	Unambiguous	[R].MQKEITALAPSTMK.[I]	2xOxidation [M1; M13]; 1xGG [K3]	0.0501568	0.00184581	2	7	2	P60709; P68133	1	1694.85	3.9	104.3	96.7	99	512334	475064	486025	489419	470847	486025	Shared	High	Peak Found	High	High	565.619	25.7705	0.0007091	0.01512	0.7	25.83
GG [K58; K69; K74; K84; K112; K185; K191; K209; K224]	9	High	Master Protein	P07900	Heat shock protein HSP 90-alpha [OS=Homo sapiens]	0	63.108	17	15	70	9	732	84.6	5.02	63.39	15	0	4.48	96	99.1	104.8	5.44254e+07	5.61916e+07	5.94279e+07	5.19911e+07	5.56929e+07	5.94279e+07	High	High	High	1
	Confidence	PSM Ambiguity	Annotated Sequence	Modifications	Qvality PEP	Qvality q-value	# Protein Groups	# Proteins	# PSMs	Master Protein Accessions	# Missed Cleavages	Theo. MH+ [Da]	Abundances (Grouped) CV [%]: oxldl	Abundances (Scaled): F7: Sample, oxldl	Abundances (Scaled): F8: Sample, oxldl	Abundances (Scaled): F9: Sample, oxldl	Abundances (Normalized): F7: Sample, oxldl	Abundances (Normalized): F8: Sample, oxldl	Abundances (Normalized): F9: Sample, oxldl	Abundance: F7: Sample, oxldl	Abundance: F8: Sample, oxldl	Abundance: F9: Sample, oxldl	Quan Info	Found in Sample: [S7] F7: Sample, oxldl	Found in Sample: [S8] F8: Sample, oxldl	Found in Sample: [S9] F9: Sample, oxldl	Confidence (by Search Engine): Sequest HT	m/z [Da] (by Search Engine): Sequest HT	RT [min] (by Search Engine): Sequest HT	Percolator q-Value (by Search Engine): Sequest HT	Percolator PEP (by Search Engine): Sequest HT	XCorr (by Search Engine): Sequest HT	Top Apex RT [min]
	High	Unambiguous	[K].VILHLKEDQTEYLEER.[RW]	1xGG [K6]	0.00293896	0.00125174	3	5	6	P07900; P08238; Q58FF6	1	2129.09	9.77	94.2	111.3	94.6	6.06763e+06	7.17079e+06	6.09379e+06	5.79623e+06	7.10715e+06	6.09379e+06	Shared	High	High	High	High	710.367	38.9236	0.0004274	0.0004235	1.53	39.06
	High	Unambiguous	[R].YESLTDPSKLDSGK.[E]	1xGG [K9]	5.34693e-05	0.00125174	2	5	7	P07900; P08238	1	1653.8	4.33	100.7	95.4	104	2.18632e+07	2.07116e+07	2.25766e+07	2.08853e+07	2.05278e+07	2.25766e+07	Shared	High	High	High	High	551.937	30.5458	0.0004274	2.674e-06	3.48	30.71
	High	Unambiguous	[K].ELHINLIPNKQDR.[T]	1xGG [K10]	0.00846206	0.00125174	1	2	9	P07900	1	1703.92	0.64	99.8	99.5	100.7	2.15991e+07	2.15138e+07	21784711	20632981	21322820	21784711		High	High	High	High	426.735	35.4745	0.0004274	0.001597	1.53	35.06
	High	Unambiguous	[R].ELISNSSDALDKIR.[Y]	1xGG [K12]	0.000645176	0.00125174	1	2	3	P07900	1	1674.87	6.73	92.6	101.6	105.8	7.04943e+06	7.7363e+06	8.05043e+06	6734120	7667634	8.05043e+06		High	High	High	High	558.959	39.3299	0.0004274	6.238e-05	2.01	39.48
	High	Unambiguous	[K].ADLINNLGTIAKSGTK.[A]	1xGG [K12]	3.47161e-08	0.00125174	2	4	10	P07900; P08238	1	1729.94	2.04	102.3	99.3	98.4	5.54495e+07	5.38186e+07	5.33362e+07	5.29694e+07	5.3341e+07	5.33362e+07	Shared	High	High	High	High	577.319	43.8818	0.0004274	2.496e-10	4.49	43.67
	High	Unambiguous	[R].GTKVILHLK.[E]	1xGG [K3]	0.0357401	0.00156993	2	5	3	P07900; P08238	1	1122.7	4.83	103.5	102.1	94.5	2.47574e+06	2.44225e+06	2.26092e+06	2.365e+06	2.42057e+06	2.26092e+06	Shared	High	High	High	High	561.853	22.6763	0.000643	0.009843	1.44	22.76
	High	Unambiguous	[K].HSQFIGYPITLFVEKER.[D]	1xGG [K15]	0.0171004	0.00156993	1	2	2	P07900	1	2178.13				300			1.73127e+06			1.73127e+06		Not Found	Not Found	High	High	726.716	56.0247	0.0006016	0.003889	0.73	55.74
	High	Unambiguous	[K].LDSGKELHINLIPNKQDR.[T]	1xGG [K5]	0.0199911	0.00156993	1	2	4	P07900	2	2204.18	20.85	81.4	96	122.6	2.04041e+06	2.40576e+06	3.07094e+06	1.94915e+06	2.38441e+06	3.07094e+06		High	High	High	High	551.8	34.7479	0.0006016	0.004722	1.53	34.62
	High	Unambiguous	[K].LDSGKELHINLIPNK.[Q]	1xGG [K5]	0.0283074	0.00156993	1	3	2	P07900	1	1804.99	2.68	102.8	97.5	99.6	5.45308e+06	5.17127e+06	5.28184e+06	5.20917e+06	5.12537e+06	5.28184e+06		High	High	Peak Found	High	452.003	39.0005	0.000643	0.007323	1.68	39.32
	High	Unambiguous	[K].LDSGKELHINLIPNKQDR.[T]	2xGG [K5; K15]	0.0366032	0.00156993	1	2	3	P07900	2	2318.22	7.58	95.3	96	108.7	2.3691e+06	2.38567e+06	2.70361e+06	2.26313e+06	2364500	2.70361e+06		High	High	High	High	580.31	35.2141	0.000643	0.01017	1.51	35.42
	High	Unambiguous	[K].KHSQFIGYPITLFVEK.[KE]	1xGG [K1]	0.0261867	0.00156993	1	3	6	P07900	1	2021.09	18.4	106.2	114.5	79.3	2.4872e+06	2.6821e+06	1.85734e+06	2.37595e+06	2.6583e+06	1.85734e+06		High	High	High	High	674.367	52.66	0.0006016	0.006651	0.91	53.09
	High	Unambiguous	[K].IRYESLTDPSKLDSGK.[E]	1xGG [K11]	0.157598	0.00960834	2	5	1	P07900; P08238	2	1922.98	8.74	105.8	104.3	89.9	888270	875330	755212	848540	867561	755212	Shared	Peak Found	High	Peak Found	High	481.501	32.8375	0.003827	0.06601	1.61	32.74
GG [K125; K142; K170; K176; K179; K194; K203; K225; K228; K297; K310; K441; K475; K481]	14	High	Master Protein	Q07002-3	Isoform 3 of Cyclin-dependent kinase 18 [OS=Homo sapiens]	0	61.876	31	13	50	1	504	57.5	9.01	41.56	13	11	3.14	100.4	102.9	96.7	6.34049e+07	6.50325e+07	6.10806e+07	6.05689e+07	6.44554e+07	6.10806e+07	High	Peak Found	High	1
	Confidence	PSM Ambiguity	Annotated Sequence	Modifications	Qvality PEP	Qvality q-value	# Protein Groups	# Proteins	# PSMs	Master Protein Accessions	# Missed Cleavages	Theo. MH+ [Da]	Abundances (Grouped) CV [%]: oxldl	Abundances (Scaled): F7: Sample, oxldl	Abundances (Scaled): F8: Sample, oxldl	Abundances (Scaled): F9: Sample, oxldl	Abundances (Normalized): F7: Sample, oxldl	Abundances (Normalized): F8: Sample, oxldl	Abundances (Normalized): F9: Sample, oxldl	Abundance: F7: Sample, oxldl	Abundance: F8: Sample, oxldl	Abundance: F9: Sample, oxldl	Quan Info	Found in Sample: [S7] F7: Sample, oxldl	Found in Sample: [S8] F8: Sample, oxldl	Found in Sample: [S9] F9: Sample, oxldl	Confidence (by Search Engine): Sequest HT	m/z [Da] (by Search Engine): Sequest HT	RT [min] (by Search Engine): Sequest HT	Percolator q-Value (by Search Engine): Sequest HT	Percolator PEP (by Search Engine): Sequest HT	XCorr (by Search Engine): Sequest HT	Top Apex RT [min]
	High	Unambiguous	[K].LTENLVALKEIR.[L]	1xGG [K9]	0.000312672	0.00125174	2	5	7	Q07002-3; Q07002	1	1512.87	4.8	105.3	96	98.6	1.17247e+07	1.06897e+07	10976405	11200287	10594790	10976405	Shared	High	High	High	High	504.963	42.8372	0.0004274	2.496e-05	2.85	43
	High	Unambiguous	[R].LDTDGIHLLSSLLLYESKSR.[M]	1xGG [K18]	0.000611332	0.00125174	2	3	5	Q07002-3; Q07002	1	2374.26	14.26	86.5	98.5	114.9	2.41384e+06	2.74906e+06	3.20637e+06	2.30588e+06	2.72467e+06	3.20637e+06	Shared	High	High	High	High	594.321	68.8206	0.0004274	5.835e-05	2.07	68.84
	High	Unambiguous	[R].VHQLEDTASIFSLKEIQLQK.[D]	1xGG [K14]	6.84417e-07	0.00125174	2	3	7	Q07002-3; Q07002	1	2441.3	4.46	98.3	105.1	96.7	7.87188e+06	8.41691e+06	7744057	7.51979e+06	8.34221e+06	7744057	Shared	High	High	High	High	611.081	53.2298	0.0004274	1.083e-08	3.96	53.43
	High	Unambiguous	[R].DLKPQNLLINER.[G]	1xGG [K3]	4.3622e-05	0.00125174	2	6	3	Q07002-3; Q07002	0	1566.86	6.02	101.2	105.3	93.5	6.86047e+06	7.14184e+06	6.33759e+06	6553611	7078451	6.33759e+06	Shared	High	High	High	High	522.958	42.4676	0.0004274	2.074e-06	3.06	42.5
	High	Unambiguous	[RK].GELKLADFGLAR.[A]	1xGG [K4]	0.000135238	0.00125174	2	8	8	Q07002-3; Q07002	1	1403.76	5.22	102.7	103.3	94	1.3015e+07	1.30814e+07	1.19047e+07	1.24329e+07	1.29653e+07	1.19047e+07	Shared	High	High	High	High	468.593	48.4501	0.0004274	8.646e-06	2.29	48.12
	High	Unambiguous	[R].AAALQPDFDVSKR.[L]	1xGG [K12]	0.00723729	0.00125174	1	1	2	Q07002-3	1	1531.79	7.31	92.9	99.6	107.5	1.50617e+06	1.61471e+06	1.74304e+06	1.4388e+06	1.60038e+06	1.74304e+06		High	Peak Found	High	High	511.267	33.4811	0.0004274	0.001315	1.83	33.46
	High	Unambiguous	[R].ASLSDIGFGKLETYVK.[L]	1xGG [K10]	0.0129692	0.00156993	2	3	1	Q07002-3; Q07002	1	1841.96	6.48	93.5	106.5	100	2.25033e+06	2.56228e+06	2.40527e+06	2149672	2.53953e+06	2.40527e+06	Shared	Peak Found	High	Peak Found	High	614.659	58.8848	0.0005335	0.002744	1.15	58.69
	High	Unambiguous	[K].EIQLQKDPGYR.[G]	1xGG [K6]	0.00995394	0.00156993	2	3	3	Q07002-3; Q07002	1	1460.75											No Quan Values	High	High	Not Found	High	487.589	27.0531	0.0005335	0.001967	1.84
	High	Unambiguous	[K].LETYVKLDK.[L]	1xGG [K6]	0.0142789	0.00156993	2	3	3	Q07002-3; Q07002	1	1222.67	4.57	101.3	94.9	103.8	1.56721e+06	1.46828e+06	1605050	1.49711e+06	1455251	1605050	Shared	High	High	High	High	408.227	27.1686	0.0005335	0.0031	1.57	27.49
	High	Unambiguous	[R].LPQEFLQKLQMESPDLPKPLSR.[M]	1xOxidation [M11]; 1xGG [K8]	0.00989426	0.00156993	2	3	2	Q07002-3; Q07002	1	2724.44											No Quan Values	Not Found	High	High	High	681.865	57.4125	0.0005335	0.001957	1.3
	High	Unambiguous	[R].LPQEFLQKLQMESPDLPKPLSR.[M]	1xGG [K8]	0.0147146	0.00156993	2	3	3	Q07002-3; Q07002	1	2708.44	28.83	79	132.9	88.1	2.35596e+06	3.96303e+06	2.62862e+06	2.25058e+06	3927857	2.62862e+06	Shared	High	High	High	High	677.866	59.3247	0.0005335	0.003211	1.45	59.44
	High	Unambiguous	[K].LDKLGEGTYATVFK.[G]	1xGG [K3]	0.0609357	0.00184581	2	3	1	Q07002-3; Q07002	1	1655.86	12.42	91.9	114.3	93.7	2.83697e+06	3.52688e+06	2.89263e+06	2710081	3.49558e+06	2.89263e+06	Shared	Peak Found	Peak Found	High	High	552.627	43.2882	0.0007091	0.01938	1.14	43.21
	High	Unambiguous	[R].EVSLLKNLK.[H]	1xGG [K]	0.0747787	0.00365894	2	3	4	Q07002-3; Q07002	1	1157.69	7.54	108.3	98	93.7	1.04028e+07	9.40649e+06	8.99577e+06	9937483	9.323e+06	8.99577e+06	Shared	High	High	High	High	579.348	33.0069	0.001241	0.02513	1.42	33.39
	High	Unambiguous	[R].SKLTENLVALK.[E]	1xGG [K2]	0.0997624	0.00554487	2	5	1	Q07002-3; Q07002	1	1329.77	22.16	108.8	74.8	116.4	599517	411974	641066	572702	408318	641066	Shared	Peak Found	High	Peak Found	High	665.39	35.6946	0.002009	0.03638	0.78	35.72
GG [K80; K163; K353; K357; K360; K391; K406; K423; K743; K793; K836; K842]	12	High	Master Protein	P45974-1	Ubiquitin carboxyl-terminal hydrolase 5 [OS=Homo sapiens]	0	61.711	18	16	53	16	858	95.7	5.03	29.92	16	0	6.7	92.9	100.8	106.2	5.66978e+07	6.15241e+07	6.48237e+07	5.41618e+07	6.0978e+07	6.48237e+07	High	High	High	1
	Confidence	PSM Ambiguity	Annotated Sequence	Modifications	Qvality PEP	Qvality q-value	# Protein Groups	# Proteins	# PSMs	Master Protein Accessions	# Missed Cleavages	Theo. MH+ [Da]	Abundances (Grouped) CV [%]: oxldl	Abundances (Scaled): F7: Sample, oxldl	Abundances (Scaled): F8: Sample, oxldl	Abundances (Scaled): F9: Sample, oxldl	Abundances (Normalized): F7: Sample, oxldl	Abundances (Normalized): F8: Sample, oxldl	Abundances (Normalized): F9: Sample, oxldl	Abundance: F7: Sample, oxldl	Abundance: F8: Sample, oxldl	Abundance: F9: Sample, oxldl	Quan Info	Found in Sample: [S7] F7: Sample, oxldl	Found in Sample: [S8] F8: Sample, oxldl	Found in Sample: [S9] F9: Sample, oxldl	Confidence (by Search Engine): Sequest HT	m/z [Da] (by Search Engine): Sequest HT	RT [min] (by Search Engine): Sequest HT	Percolator q-Value (by Search Engine): Sequest HT	Percolator PEP (by Search Engine): Sequest HT	XCorr (by Search Engine): Sequest HT	Top Apex RT [min]
	High	Unambiguous	[K].LGHGLLSGEYSKPVPESGDGERVPEQK.[E]	1xGG [K12]	0.000409339	0.00125174	1	2	6	P45974-1	1	2979.48	32.62	65.4	104.4	130.2	3.99992e+06	6.38288e+06	7.96262e+06	3821011	6.32623e+06	7.96262e+06		High	High	High	High	745.625	34.0926	0.0004274	3.508e-05	1.36	34.32
	High	Unambiguous	[K].LGHGLLSGEYSKPVPESGDGER.[V]	1xGG [K12]	0.00036533	0.00125174	1	2	7	P45974-1	0	2398.16	8.82	90.1	107	102.9	4.85977e+06	5.77076e+06	5.55335e+06	4.6424e+06	5.71955e+06	5.55335e+06		High	High	High	High	600.296	34.6994	0.0004274	3.045e-05	1.98	34.8
	High	Unambiguous	[R].KYVDKLEK.[I]	1xGG [K]	0.00492604	0.00125174	1	2	5	P45974-1	2	1136.63	4.7	97	97.6	105.4	3.03617e+06	3.05347e+06	3.29898e+06	2.90037e+06	3.02637e+06	3.29898e+06		High	High	High	High	379.548	18.4499	0.0004274	0.0008106	1.29	19.23
	High	Unambiguous	[R].KQEVQAWDGEVR.[Q]	1xGG [K1]	0.00545591	0.00125174	1	2	2	P45974-1	1	1558.76	1	98.9	100.9	100.2	1.52566e+06	1.55626e+06	1.54502e+06	1.45742e+06	1542450	1.54502e+06		High	High	Peak Found	High	520.259	26.8039	0.0004274	0.0009205	2.24	26.79
	High	Unambiguous	[R].VPEQKEVQDGIAPR.[M]	1xGG [K5]	4.18317e-05	0.00125174	1	2	3	P45974-1	1	1679.87	2.92	98.4	98.2	103.4	2.78851e+06	2.78334e+06	2.92927e+06	2663786	2.75864e+06	2.92927e+06		High	High	High	High	560.629	25.079	0.0004274	1.962e-06	3.18	25.33
	High	Unambiguous	[R].SAADSISESVPVGPKVR.[D]	1xGG [K15]	0.00170268	0.00125174	1	2	3	P45974-1	1	1812.95	5.03	103.4	94.2	102.4	3.96531e+06	3.61437e+06	3.92828e+06	3.78795e+06	3.5823e+06	3.92828e+06		High	High	High	High	604.986	35.4402	0.0004274	0.000212	1.93	35.56
	High	Unambiguous	[R].RPKEEDPATGTGDPPR.[K]	1xGG [K3]	0.000535891	0.00125174	1	2	3	P45974-1	1	1836.88	1.49	101.5	98.5	100	3.33777e+06	3.23981e+06	3.28846e+06	3.18848e+06	3.21105e+06	3.28846e+06		High	High	High	High	612.966	18.0345	0.0004274	4.913e-05	2.53	18.13
	High	Unambiguous	[K].ALIGKGHPEFSTNR.[Q]	1xGG [K5]	3.21445e-05	0.00125174	1	2	7	P45974-1	1	1640.85	1.58	99.4	98.8	101.8	1.52091e+07	1.51113e+07	1.55708e+07	14528792	14977151	1.55708e+07		High	High	High	High	410.968	24.4555	0.0004274	1.409e-06	3.46	24.76
	High	Unambiguous	[K].YVDKLEKIFQNAPTDPTQDFSTQVAK.[L]	1xGG [K7]	0.0206003	0.00156993	1	2	4	P45974-1	2	3097.55	25.45	72.5	104.9	122.6	3.05878e+06	4.42974e+06	5.17696e+06	2.92196e+06	4390420	5.17696e+06		High	High	High	High	775.142	56.3272	0.0006016	0.004926	1.42	56.05
	High	Unambiguous	[K].LGHGLLSGEYSKPVPESGDGERVPEQKEVQDGIAPR.[M]	1xGG [K27]	0.0412351	0.00156993	1	2	1	P45974-1	2	3944.97	12.23	163	137		300930	253035		287470	250790			High	Peak Found	Not Found	High	789.801	38.5322	0.000643	0.01177	1.42	38.89
	High	Unambiguous	[K].LEKIFQNAPTDPTQDFSTQVAK.[L]	1xGG [K3]	0.00926089	0.00156993	1	2	2	P45974-1	1	2592.29	1.67	98.3	100	101.7	3.56603e+06	3.62505e+06	3.68741e+06	3.40653e+06	3592877	3.68741e+06		High	Peak Found	High	High	864.769	49.3162	0.0005335	0.001794	1.05	49.52
	High	Unambiguous	[R].WVIYNDQKVCASEKPPK.[D]	1xCarbamidomethyl [C10]; 1xGG [K]	0.0322895	0.00156993	1	2	2	P45974-1	1	2176.09	8.73	91.1	100.3	108.6	1.56736e+06	1.72511e+06	1.86744e+06	1.49725e+06	1.7098e+06	1.86744e+06		High	High	Peak Found	High	544.777	31.9489	0.000643	0.008677	1.05	32.37
	High	Unambiguous	[R].DQALKALR.[A]	1xGG [K5]	0.0554571	0.00184581	1	2	3	P45974-1	1	1028.58	0.6	99.4	99.9	100.6	6.92973e+06	6.96432e+06	7013310	6.61978e+06	6902513	7013310		High	High	High	High	514.796	22.6799	0.0007091	0.01718	1.84	22.75
	High	Unambiguous	[K].YVDKLEK.[I]	1xGG [K4]	0.0859355	0.00465574	1	2	1	P45974-1	1	1008.54	3.53	98.3	104.1	97.6	1.22626e+06	1.29767e+06	1.21724e+06	1.17141e+06	1286149	1.21724e+06		Peak Found	High	Peak Found	High	504.772	19.1558	0.001759	0.02999	0.93	19.24
	High	Unambiguous	[K].VCASEKPPKDLGYIYFYQR.[V]	1xCarbamidomethyl [C2]; 1xGG [K6]	0.0975092	0.00554487	1	2	2	P45974-1	1	2448.2	25.1	71.3	110.6	118.1	688493	1.06687e+06	1.13962e+06	657698	1057397	1.13962e+06		Peak Found	High	High	High	612.806	45.4584	0.002009	0.0353	0.89	45.37
GG [K93; K110; K138; K144; K147; K162; K171; K193; K196; K265; K278; K409; K443; K449]	14	High	Master Protein	Q07002	Cyclin-dependent kinase 18 [OS=Homo sapiens]	0	61.344	32	13	51	1	472	54.1	8.66	41.56	13	0	5.8	93.4	102.6	104.1	634485	697237	707179	606105	691049	707179	High	High	High	1
	Confidence	PSM Ambiguity	Annotated Sequence	Modifications	Qvality PEP	Qvality q-value	# Protein Groups	# Proteins	# PSMs	Master Protein Accessions	# Missed Cleavages	Theo. MH+ [Da]	Abundances (Grouped) CV [%]: oxldl	Abundances (Scaled): F7: Sample, oxldl	Abundances (Scaled): F8: Sample, oxldl	Abundances (Scaled): F9: Sample, oxldl	Abundances (Normalized): F7: Sample, oxldl	Abundances (Normalized): F8: Sample, oxldl	Abundances (Normalized): F9: Sample, oxldl	Abundance: F7: Sample, oxldl	Abundance: F8: Sample, oxldl	Abundance: F9: Sample, oxldl	Quan Info	Found in Sample: [S7] F7: Sample, oxldl	Found in Sample: [S8] F8: Sample, oxldl	Found in Sample: [S9] F9: Sample, oxldl	Confidence (by Search Engine): Sequest HT	m/z [Da] (by Search Engine): Sequest HT	RT [min] (by Search Engine): Sequest HT	Percolator q-Value (by Search Engine): Sequest HT	Percolator PEP (by Search Engine): Sequest HT	XCorr (by Search Engine): Sequest HT	Top Apex RT [min]
	High	Unambiguous	[K].LTENLVALKEIR.[L]	1xGG [K9]	0.000312672	0.00125174	2	5	7	Q07002-3; Q07002	1	1512.87	4.8	105.3	96	98.6	1.17247e+07	1.06897e+07	10976405	11200287	10594790	10976405	Shared	High	High	High	High	504.963	42.8372	0.0004274	2.496e-05	2.85	43
	High	Unambiguous	[R].LDTDGIHLLSSLLLYESKSR.[M]	1xGG [K18]	0.000611332	0.00125174	2	3	5	Q07002-3; Q07002	1	2374.26	14.26	86.5	98.5	114.9	2.41384e+06	2.74906e+06	3.20637e+06	2.30588e+06	2.72467e+06	3.20637e+06	Shared	High	High	High	High	594.321	68.8206	0.0004274	5.835e-05	2.07	68.84
	High	Unambiguous	[R].VHQLEDTASIFSLKEIQLQK.[D]	1xGG [K14]	6.84417e-07	0.00125174	2	3	7	Q07002-3; Q07002	1	2441.3	4.46	98.3	105.1	96.7	7.87188e+06	8.41691e+06	7744057	7.51979e+06	8.34221e+06	7744057	Shared	High	High	High	High	611.081	53.2298	0.0004274	1.083e-08	3.96	53.43
	High	Unambiguous	[R].DLKPQNLLINER.[G]	1xGG [K3]	4.3622e-05	0.00125174	2	6	3	Q07002-3; Q07002	0	1566.86	6.02	101.2	105.3	93.5	6.86047e+06	7.14184e+06	6.33759e+06	6553611	7078451	6.33759e+06	Shared	High	High	High	High	522.958	42.4676	0.0004274	2.074e-06	3.06	42.5
	High	Unambiguous	[RK].GELKLADFGLAR.[A]	1xGG [K4]	0.000135238	0.00125174	2	8	8	Q07002-3; Q07002	1	1403.76	5.22	102.7	103.3	94	1.3015e+07	1.30814e+07	1.19047e+07	1.24329e+07	1.29653e+07	1.19047e+07	Shared	High	High	High	High	468.593	48.4501	0.0004274	8.646e-06	2.29	48.12
	High	Unambiguous	[R].ASLSDIGFGKLETYVK.[L]	1xGG [K10]	0.0129692	0.00156993	2	3	1	Q07002-3; Q07002	1	1841.96	6.48	93.5	106.5	100	2.25033e+06	2.56228e+06	2.40527e+06	2149672	2.53953e+06	2.40527e+06	Shared	Peak Found	High	Peak Found	High	614.659	58.8848	0.0005335	0.002744	1.15	58.69
	High	Unambiguous	[K].EIQLQKDPGYR.[G]	1xGG [K6]	0.00995394	0.00156993	2	3	3	Q07002-3; Q07002	1	1460.75											No Quan Values	High	High	Not Found	High	487.589	27.0531	0.0005335	0.001967	1.84
	High	Unambiguous	[K].LETYVKLDK.[L]	1xGG [K6]	0.0142789	0.00156993	2	3	3	Q07002-3; Q07002	1	1222.67	4.57	101.3	94.9	103.8	1.56721e+06	1.46828e+06	1605050	1.49711e+06	1455251	1605050	Shared	High	High	High	High	408.227	27.1686	0.0005335	0.0031	1.57	27.49
	High	Unambiguous	[R].LPQEFLQKLQMESPDLPKPLSR.[M]	1xOxidation [M11]; 1xGG [K8]	0.00989426	0.00156993	2	3	2	Q07002-3; Q07002	1	2724.44											No Quan Values	Not Found	High	High	High	681.865	57.4125	0.0005335	0.001957	1.3
	High	Unambiguous	[R].LPQEFLQKLQMESPDLPKPLSR.[M]	1xGG [K8]	0.0147146	0.00156993	2	3	3	Q07002-3; Q07002	1	2708.44	28.83	79	132.9	88.1	2.35596e+06	3.96303e+06	2.62862e+06	2.25058e+06	3927857	2.62862e+06	Shared	High	High	High	High	677.866	59.3247	0.0005335	0.003211	1.45	59.44
	High	Unambiguous	[R].FSMEDVSKR.[L]	1xGG [K8]	0.0191681	0.00156993	1	2	3	Q07002	1	1212.57	5.8	93.4	102.6	104.1	634485	697237	707179	606105	691049	707179		High	High	High	High	404.861	27.1893	0.0006016	0.004469	0.89	27.53
	High	Unambiguous	[K].LDKLGEGTYATVFK.[G]	1xGG [K3]	0.0609357	0.00184581	2	3	1	Q07002-3; Q07002	1	1655.86	12.42	91.9	114.3	93.7	2.83697e+06	3.52688e+06	2.89263e+06	2710081	3.49558e+06	2.89263e+06	Shared	Peak Found	Peak Found	High	High	552.627	43.2882	0.0007091	0.01938	1.14	43.21
	High	Unambiguous	[R].EVSLLKNLK.[H]	1xGG [K]	0.0747787	0.00365894	2	3	4	Q07002-3; Q07002	1	1157.69	7.54	108.3	98	93.7	1.04028e+07	9.40649e+06	8.99577e+06	9937483	9.323e+06	8.99577e+06	Shared	High	High	High	High	579.348	33.0069	0.001241	0.02513	1.42	33.39
	High	Unambiguous	[R].SKLTENLVALK.[E]	1xGG [K2]	0.0997624	0.00554487	2	5	1	Q07002-3; Q07002	1	1329.77	22.16	108.8	74.8	116.4	599517	411974	641066	572702	408318	641066	Shared	Peak Found	High	Peak Found	High	665.39	35.6946	0.002009	0.03638	0.78	35.72
GG [K363; K369; K516; K525; K526; K539; K720; K780; K791; K931; K954; K991; K1004; K1026; K1035; K1075; K1225]	17	High	Master Protein	Q15477	Helicase SKI2W [OS=Homo sapiens]	0	60.373	17	17	55	17	1246	137.7	6.06	40.17	17	0	3.96	96.2	99.7	104.1	5.26547e+07	5.45304e+07	5.69786e+07	5.02996e+07	5.40464e+07	5.69786e+07	High	High	High	1
	Confidence	PSM Ambiguity	Annotated Sequence	Modifications	Qvality PEP	Qvality q-value	# Protein Groups	# Proteins	# PSMs	Master Protein Accessions	# Missed Cleavages	Theo. MH+ [Da]	Abundances (Grouped) CV [%]: oxldl	Abundances (Scaled): F7: Sample, oxldl	Abundances (Scaled): F8: Sample, oxldl	Abundances (Scaled): F9: Sample, oxldl	Abundances (Normalized): F7: Sample, oxldl	Abundances (Normalized): F8: Sample, oxldl	Abundances (Normalized): F9: Sample, oxldl	Abundance: F7: Sample, oxldl	Abundance: F8: Sample, oxldl	Abundance: F9: Sample, oxldl	Quan Info	Found in Sample: [S7] F7: Sample, oxldl	Found in Sample: [S8] F8: Sample, oxldl	Found in Sample: [S9] F9: Sample, oxldl	Confidence (by Search Engine): Sequest HT	m/z [Da] (by Search Engine): Sequest HT	RT [min] (by Search Engine): Sequest HT	Percolator q-Value (by Search Engine): Sequest HT	Percolator PEP (by Search Engine): Sequest HT	XCorr (by Search Engine): Sequest HT	Top Apex RT [min]
	High	Unambiguous	[R].LVGEPVLGAKMETAATLLR.[R]	1xGG [K10]	7.32677e-06	0.00125174	1	1	3	Q15477	1	2083.16	10.43	89.4	100.4	110.2	3.46248e+06	3.88933e+06	4.26996e+06	3.3076e+06	3854810	4.26996e+06		High	High	High	High	695.057	58.8108	0.0004274	2.171e-07	2.78	58.97
	High	Unambiguous	[K].GYYAAVEAKK.[E]	1xGG [K]	0.00439461	0.00125174	1	1	6	Q15477	1	1213.62	4.61	94.9	101.2	103.9	1.81434e+06	1.93371e+06	1.98611e+06	1.73319e+06	1.91654e+06	1.98611e+06		High	High	High	High	607.314	22.0392	0.0004274	0.0007019	2.26	22.17
	High	Unambiguous	[K].KDPPLAAVTTAVQELLR.[L]	1xGG [K1]	0.00831077	0.00125174	1	1	1	Q15477	1	1936.09	58.31	35.4	116	148.6	75418.2	247502	317017	72044.8	245306	317017		Peak Found	Peak Found	High	High	646.034	69.5359	0.0004274	0.001572	1.4	69.56
	High	Unambiguous	[R].GLDPTGTVILLCKGR.[V]	1xCarbamidomethyl [C12]; 1xGG [K13]	0.000161844	0.00125174	1	1	3	Q15477	1	1713.93	6.28	94.5	98.6	106.9	2.55378e+06	2.66481e+06	2.88692e+06	2439556	2.64116e+06	2.88692e+06		High	High	High	High	571.982	48.9289	0.0004274	1.088e-05	2.72	48.9
	High	Unambiguous	[R].KLEELIQGAQCVHSPR.[F]	1xCarbamidomethyl [C11]; 1xGG [K1]	0.00736902	0.00125174	1	1	3	Q15477	1	1979.01	10.11	92.7	95.7	111.5	2.25776e+06	2.33114e+06	2716150	2.15678e+06	2.31045e+06	2716150		High	High	High	High	660.343	35.3471	0.0004274	0.001343	1.53	35.63
	High	Unambiguous	[R].TIYTSPIKALSNQK.[F]	1xGG [K8]	0.000431998	0.00125174	1	1	3	Q15477	1	1677.92	8.66	107.7	101.6	90.6	9.5714e+06	9.02698e+06	8.0531e+06	9143286	8946864	8.0531e+06		High	High	High	High	559.977	36.9743	0.0004274	3.757e-05	2.44	37.12
	High	Unambiguous	[K].AHEQALAELTKR.[L]	1xGG [K11]	0.000259712	0.00125174	1	1	3	Q15477	1	1480.79	0.76	100.4	99.1	100.5	3.86648e+06	3.81878e+06	3.87151e+06	3.69354e+06	3784889	3.87151e+06		High	High	High	High	494.267	23.5813	0.0004274	1.976e-05	2.95	23.72
	High	Unambiguous	[K].DSKAHEQALAELTK.[R]	1xGG [K3]	0.0031021	0.00125174	1	1	3	Q15477	1	1654.84	6.85	107.9	96.8	95.3	1.09678e+06	984678	969211	1.04773e+06	975939	969211		High	High	High	High	552.284	25.3133	0.0004274	0.0004516	1.51	25.62
	High	Unambiguous	[R].FPAQYLKLR.[E]	1xGG [K7]	0.00773217	0.00125174	1	1	5	Q15477	1	1249.71	7.68	92.8	99.1	108.1	1.6032e+07	1.71264e+07	1.8673e+07	15314887	1.69744e+07	1.8673e+07		High	High	High	High	417.24	38.233	0.0004274	0.001429	2.32	37.99
	High	Unambiguous	[R].GAFHTKGYYAAVEAK.[K]	1xGG [K6]	0.0220064	0.00156993	1	1	6	Q15477	1	1726.85	6.02	103.3	93	103.6	3.27078e+06	2.94567e+06	3.28083e+06	3.12449e+06	2.91952e+06	3.28083e+06		High	High	High	High	576.29	25.4215	0.0006016	0.005324	1.6	25.75
	High	Unambiguous	[R].TLGYVDEAGTVKLAGR.[V]	1xGG [K12]	0.0213559	0.00156993	1	1	3	Q15477	1	1763.93	16.11	99.8	116.2	84	1.67792e+06	1.95378e+06	1.41209e+06	1.60287e+06	1936444	1.41209e+06		High	High	High	High	588.648	39.7732	0.0006016	0.005143	1.26	39.93
	High	Unambiguous	[R].TIYTSPIKALSNQKFR.[D]	2xGG [K8; K14]	0.00866808	0.00156993	1	1	2	Q15477	2	2095.13	22.52	126.1		173.9	666694		919232	636874		919232		Peak Found	High	High	High	524.538	40.2917	0.0005335	0.00165	1.63	40.28
	High	Unambiguous	[K].LQPGDMAAITTKVLR.[V]	1xGG [K12]	0.0105709	0.00156993	1	1	3	Q15477	1	1727.95	7.57	92.3	107.5	100.2	1.72912e+06	2.01263e+06	1.87651e+06	1651778	1.99477e+06	1.87651e+06		High	High	High	High	576.654	51.8764	0.0005335	0.002113	1.57	52.02
	High	Unambiguous	[K].ALSNQKFR.[D]	1xGG [K6]	0.0432443	0.00156993	1	1	3	Q15477	1	1077.58	1.41	101	100.6	98.4	2.74613e+06	2.73322e+06	2.67411e+06	2623299	2.70897e+06	2.67411e+06		High	High	High	High	539.294	19.2304	0.000643	0.01255	1.53	19.28
	High	Unambiguous	[R].LAQAHPAGPPTLDPVNDLQLKDMSVVEGGLR.[A]	1xGG [K21]	0.0532122	0.00184581	1	1	2	Q15477	1	3352.73	4.87		144.8	155.2		1.05531e+06	1.13064e+06		1.04595e+06	1.13064e+06		Not Found	High	High	High	838.937	58.7277	0.0007091	0.01623	0.96	58.96
	High	Unambiguous	[R].MQIQKEMER.[L]	1xGG [K5]	0.0844602	0.00465574	1	1	1	Q15477	1	1306.62	1.7	98.8	99.3	101.9	387484	389407	399905	370152	385951	399905		Peak Found	Peak Found	High	High	436.212	23.0833	0.001759	0.02935	0.93	22.98
	High	Unambiguous	[K].HAQTFGAKQPTHQGGPAQDR.[G]	1xGG [K8]	0.0864326	0.00465574	1	1	5	Q15477	1	2246.08	4.47	98.5	96.5	105	1.4462e+06	1.41701e+06	1.54238e+06	1.38152e+06	1.40443e+06	1.54238e+06		High	High	High	High	749.365	18.0416	0.001759	0.03025	0.77	18.24
GG [K56; K71; K108; K112; K126; K128; K159; K187; K319; K507; K524; K526]	12	High	Master Protein	P11142-1	Heat shock cognate 71 kDa protein [OS=Homo sapiens]	0	58.218	28	15	61	12	646	70.9	5.52	25.26	15	4	1.15	100.7	98.7	100.6	3.43245e+07	3.36252e+07	3.42789e+07	3.27892e+07	3.33268e+07	3.42789e+07	High	High	High	1
	Confidence	PSM Ambiguity	Annotated Sequence	Modifications	Qvality PEP	Qvality q-value	# Protein Groups	# Proteins	# PSMs	Master Protein Accessions	# Missed Cleavages	Theo. MH+ [Da]	Abundances (Grouped) CV [%]: oxldl	Abundances (Scaled): F7: Sample, oxldl	Abundances (Scaled): F8: Sample, oxldl	Abundances (Scaled): F9: Sample, oxldl	Abundances (Normalized): F7: Sample, oxldl	Abundances (Normalized): F8: Sample, oxldl	Abundances (Normalized): F9: Sample, oxldl	Abundance: F7: Sample, oxldl	Abundance: F8: Sample, oxldl	Abundance: F9: Sample, oxldl	Quan Info	Found in Sample: [S7] F7: Sample, oxldl	Found in Sample: [S8] F8: Sample, oxldl	Found in Sample: [S9] F9: Sample, oxldl	Confidence (by Search Engine): Sequest HT	m/z [Da] (by Search Engine): Sequest HT	RT [min] (by Search Engine): Sequest HT	Percolator q-Value (by Search Engine): Sequest HT	Percolator PEP (by Search Engine): Sequest HT	XCorr (by Search Engine): Sequest HT	Top Apex RT [min]
	High	Unambiguous	[R].IINEPTAAAIAYGLDKK.[GV]	1xGG [K16]	3.19527e-05	0.00125174	1	3	5	P11142-1	1	1902.03	2.84	98.3	103.3	98.5	6.60839e+06	6.94592e+06	6.62111e+06	6.31281e+06	6884273	6.62111e+06		High	High	High	High	634.683	46.7228	0.0004274	1.396e-06	3.34	47.06
	High	Unambiguous	[R].GTLDPVEKALR.[D]	1xGG [K8]	0.000722909	0.00125174	1	2	3	P11142-1	1	1312.72	4.35	100.5	95.4	104.1	1.25913e+06	1.19567e+06	1.30426e+06	1.20281e+06	1.18506e+06	1.30426e+06		High	High	High	High	438.245	35.7704	0.0004274	7.175e-05	2.18	35.84
	High	Unambiguous	[K].NQVAMNPTNTVFDAKR.[L]	1xOxidation [M5]; 1xGG [K15]	0.00093522	0.00125174	1	2	9	P11142-1	1	1935.93	9.48	110.7	92.7	96.6	4.64147e+06	3.88468e+06	4.05172e+06	4.43387e+06	3.8502e+06	4.05172e+06		High	High	High	High	645.983	29.3484	0.0004274	9.929e-05	1.97	29.76
	High	Unambiguous	[K].NQVAMNPTNTVFDAKR.[L]	1xGG [K15]	0.000119261	0.00125174	1	2	3	P11142-1	1	1919.94	2.69	102.6	97.3	100.1	2.55079e+06	2.41733e+06	2.48757e+06	2.4367e+06	2.39588e+06	2.48757e+06		High	High	High	High	640.651	35.3448	0.0004274	7.372e-06	2.29	35.46
	High	Unambiguous	[K].SFYPEEVSSMVLTKMK.[E]	1xGG [K]	0.00333382	0.00125174	1	2	5	P11142-1	1	1989.97	1.37	98.4	100.6	100.9	2.07331e+06	2.11976e+06	2.12612e+06	1.98057e+06	2.10095e+06	2.12612e+06		High	High	High	High	663.994	58.8806	0.0004274	0.0004959	1.64	59.05
	High	Unambiguous	[R].MVQEAEKYK.[A]	1xGG [K]	0.0187131	0.00156993	2	3	3	P11142-1; P0DMV8	1	1239.6	5.23	102.4	103.6	94	612435	619974	562385	585041	614472	562385	Shared	High	High	High	High	620.306	19.1409	0.0006016	0.004338	1.6	19.16
	High	Unambiguous	[R].MVQEAEKYK.[A]	1xOxidation [M1]; 1xGG [K]	0.0315265	0.00156993	2	3	3	P11142-1; P0DMV8	1	1255.6	5.18	103.4	94	102.6	764450	695207	758186	730258	689037	758186	Shared	High	High	High	High	628.303	17.2649	0.000643	0.008382	1.56	17.33
	High	Unambiguous	[R].QATKDAGTIAGLNVLR.[I]	1xGG [K4]	0.0379365	0.00156993	1	2	2	P11142-1	1	1741.96	2.55	102.5	97.4	100	3.84963e+06	3.65787e+06	3.7544e+06	3.67745e+06	3.6254e+06	3.7544e+06		High	Peak Found	High	High	581.324	40.3524	0.000643	0.01064	1.52	40.53
	High	Unambiguous	[K].ITITNDKGR.[L]	1xGG [K7]	0.0120663	0.00156993	2	6	6	P11142-1; P0DMV8	1	1131.61	1.22	101.4	99.4	99.2	3.98016e+06	3.89971e+06	3.89548e+06	3.80213e+06	3865098	3.89548e+06	Shared	High	High	High	High	566.309	18.8674	0.0005335	0.002509	2.05	18.93
	High	Unambiguous	[K].VQVEYKGETK.[TS]	1xGG [K6]	0.0284774	0.00156993	1	3	6	P11142-1	1	1294.66	2.81	98.7	98	103.2	1.04877e+06	1.04144e+06	1.09649e+06	1.00186e+06	1.03219e+06	1.09649e+06		High	High	High	High	432.226	19.6045	0.000643	0.007381	1.25	19.71
	High	Unambiguous	[K].GETKSFYPEEVSSMVLTK.[M]	1xGG [K4]	0.0627517	0.00184581	1	2	3	P11142-1	1	2146.04	11	100.9	88.6	110.5	719356	631224	787617	687181	625622	787617		High	High	High	High	716.017	50.1285	0.0007091	0.02002	0.9	50.07
	High	Unambiguous	[R].LIGDAAKNQVAMNPTNTVFDAK.[R]	1xOxidation [M12]; 1xGG [K7]	0.0739133	0.00365894	1	2	1	P11142-1	1	2448.22	100.96	42.9		257.1	162660		974484	155384		974484		Peak Found	Not Found	High	High	816.744	41.727	0.001241	0.02466	0.53	41.71
	High	Unambiguous	[R].LIGDAAKNQVAMNPTNTVFDAK.[R]	1xGG [K7]	0.151711	0.00902062	1	2	1	P11142-1	1	2432.22	8.38	107.1	102.2	90.7	2.05993e+06	1.96651e+06	1.74591e+06	1.96779e+06	1.94905e+06	1.74591e+06		Peak Found	High	Peak Found	High	811.413	46.0441	0.003471	0.06279	0.68	46.24
GG [K49; K81; K204; K324]	4	High	Master Protein	P07355	Annexin A2 [OS=Homo sapiens]	0	55.128	40	13	48	13	339	38.6	7.75	44.54	13	0	5.29	95.1	99.3	105.6	5.73645e+07	5.99222e+07	6.37129e+07	5.47986e+07	5.93904e+07	6.37129e+07	High	High	High	1
	Confidence	PSM Ambiguity	Annotated Sequence	Modifications	Qvality PEP	Qvality q-value	# Protein Groups	# Proteins	# PSMs	Master Protein Accessions	# Missed Cleavages	Theo. MH+ [Da]	Abundances (Grouped) CV [%]: oxldl	Abundances (Scaled): F7: Sample, oxldl	Abundances (Scaled): F8: Sample, oxldl	Abundances (Scaled): F9: Sample, oxldl	Abundances (Normalized): F7: Sample, oxldl	Abundances (Normalized): F8: Sample, oxldl	Abundances (Normalized): F9: Sample, oxldl	Abundance: F7: Sample, oxldl	Abundance: F8: Sample, oxldl	Abundance: F9: Sample, oxldl	Quan Info	Found in Sample: [S7] F7: Sample, oxldl	Found in Sample: [S8] F8: Sample, oxldl	Found in Sample: [S9] F9: Sample, oxldl	Confidence (by Search Engine): Sequest HT	m/z [Da] (by Search Engine): Sequest HT	RT [min] (by Search Engine): Sequest HT	Percolator q-Value (by Search Engine): Sequest HT	Percolator PEP (by Search Engine): Sequest HT	XCorr (by Search Engine): Sequest HT	Top Apex RT [min]
	High	Unambiguous	[K].TKGVDEVTIVNILTNR.[S]	1xGG [K2]	0.0067335	0.00125174	1	2	3	P07355	1	1886.03	5.3	98.6	95.5	105.9	919669	890799	987110	878534	882893	987110		High	High	High	High	629.349	57.0572	0.0004274	0.001201	1.26	57.25
	High	Unambiguous	[K].SLYYYIQQDTKGDYQK.[A]	1xGG [K11]	0.00024316	0.00125174	1	3	4	P07355	1	2127	4.11	96.6	104.6	98.9	4.37505e+06	4.73679e+06	4479541	4179359	4.69475e+06	4479541		High	High	High	High	709.672	42.5664	0.0004274	1.821e-05	2.09	42.67
	High	Unambiguous	[K].KELASALK.[S]	1xGG [K1]	0.06654	0.00261022	1	3	1	P07355	1	973.568	10.04	106.9	88.5	104.6	1.23509e+06	1.0221e+06	1.20827e+06	1.17984e+06	1.01303e+06	1.20827e+06		Peak Found	High	Peak Found	High	487.287	20.4162	0.0008236	0.02164	1.61	20.42
	High	Unambiguous	[R].DLYDAGVKR.[K]	1xGG [K8]	0.10988	0.00612191	1	2	1	P07355	1	1150.59	2.19	98.3	99.3	102.5	721204	728754	752076	688946	722286	752076		Peak Found	Peak Found	High	High	575.796	24.6695	0.00246	0.04127	0.92	24.67
GG [K87; K92]	2	High	Master Protein	P21333	Filamin-A [OS=Homo sapiens]	0	53.715	6	12	55	11	2647	280.6	6.06	30.69	12	1	3.17	96.8	103.1	100.1	5.42084e+07	5.77537e+07	5.60458e+07	5.17837e+07	5.72411e+07	5.60458e+07	High	High	High	1
	Confidence	PSM Ambiguity	Annotated Sequence	Modifications	Qvality PEP	Qvality q-value	# Protein Groups	# Proteins	# PSMs	Master Protein Accessions	# Missed Cleavages	Theo. MH+ [Da]	Abundances (Grouped) CV [%]: oxldl	Abundances (Scaled): F7: Sample, oxldl	Abundances (Scaled): F8: Sample, oxldl	Abundances (Scaled): F9: Sample, oxldl	Abundances (Normalized): F7: Sample, oxldl	Abundances (Normalized): F8: Sample, oxldl	Abundances (Normalized): F9: Sample, oxldl	Abundance: F7: Sample, oxldl	Abundance: F8: Sample, oxldl	Abundance: F9: Sample, oxldl	Quan Info	Found in Sample: [S7] F7: Sample, oxldl	Found in Sample: [S8] F8: Sample, oxldl	Found in Sample: [S9] F9: Sample, oxldl	Confidence (by Search Engine): Sequest HT	m/z [Da] (by Search Engine): Sequest HT	RT [min] (by Search Engine): Sequest HT	Percolator q-Value (by Search Engine): Sequest HT	Percolator PEP (by Search Engine): Sequest HT	XCorr (by Search Engine): Sequest HT	Top Apex RT [min]
	High	Unambiguous	[R].LIALLEVLSQKK.[M]	1xGG [K11]	0.0681155	0.00335536	1	2	1	P21333	1	1468.91	28.95	93.3	75	131.7	679757	546371	959631	649353	541522	959631		Peak Found	Peak Found	High	High	490.308	58.931	0.001162	0.02236	1.2	59.11
	High	Unambiguous	[R].KHNQRPTFR.[Q]	1xGG [K1]	0.150886	0.00902062	1	2	1	P21333	1	1297.69	1.43	100	101.4	98.6	436934	443362	430860	417391	439427	430860		Peak Found	High	Peak Found	High	433.234	16.4057	0.003471	0.06243	0.85	16.42
GG [K28; K63; K107; K111; K156; K162; K164; K219; K251; K285; K405; K411; K438; K452; K453; K459; K485; K598]	18	High	Master Protein	P22102-1	trifunctional purine biosynthetic protein adenosine-3 [OS=Homo sapiens]	0	53.444	19	16	53	16	1010	107.7	6.7	32.28	16	0	1.3	100.3	98.6	101.1	6.93416e+07	6.81221e+07	6.98705e+07	6.624e+07	6.75175e+07	6.98705e+07	High	High	High	1
	Confidence	PSM Ambiguity	Annotated Sequence	Modifications	Qvality PEP	Qvality q-value	# Protein Groups	# Proteins	# PSMs	Master Protein Accessions	# Missed Cleavages	Theo. MH+ [Da]	Abundances (Grouped) CV [%]: oxldl	Abundances (Scaled): F7: Sample, oxldl	Abundances (Scaled): F8: Sample, oxldl	Abundances (Scaled): F9: Sample, oxldl	Abundances (Normalized): F7: Sample, oxldl	Abundances (Normalized): F8: Sample, oxldl	Abundances (Normalized): F9: Sample, oxldl	Abundance: F7: Sample, oxldl	Abundance: F8: Sample, oxldl	Abundance: F9: Sample, oxldl	Quan Info	Found in Sample: [S7] F7: Sample, oxldl	Found in Sample: [S8] F8: Sample, oxldl	Found in Sample: [S9] F9: Sample, oxldl	Confidence (by Search Engine): Sequest HT	m/z [Da] (by Search Engine): Sequest HT	RT [min] (by Search Engine): Sequest HT	Percolator q-Value (by Search Engine): Sequest HT	Percolator PEP (by Search Engine): Sequest HT	XCorr (by Search Engine): Sequest HT	Top Apex RT [min]
	High	Unambiguous	[K].ISNTAISISDHTALAQFCKEK.[K]	1xCarbamidomethyl [C18]; 1xGG [K19]	0.00787293	0.00125174	1	2	1	P22102-1	1	2448.22	3.92	96.1	104	99.9	1.65367e+06	1.78854e+06	1.7186e+06	1579704	1.77267e+06	1.7186e+06		Peak Found	Peak Found	High	High	612.81	41.7509	0.0004274	0.001463	1.61	41.86
	High	Unambiguous	[K].IQPLAKATSR.[S]	1xGG [K6]	0.00463877	0.00125174	1	1	4	P22102-1	1	1198.69	0.73	99.9	100.8	99.3	1.01281e+06	1.02196e+06	1.00722e+06	967504	1.01289e+06	1.00722e+06		High	High	High	High	400.235	21.6319	0.0004274	0.0007497	1.62	21.79
	High	Unambiguous	[K].TVAPMPPAQDHKR.[L]	1xGG [K12]	0.000740432	0.00125174	1	2	3	P22102-1	1	1561.79	7.14	108.1	97.3	94.6	2.42431e+06	2.18133e+06	2.12212e+06	2.31587e+06	2.16197e+06	2.12212e+06		High	High	High	High	521.268	19.1378	0.0004274	7.407e-05	2.36	19.18
	High	Unambiguous	[R].SAGVQCFGPTAEAAQLESSKR.[F]	1xCarbamidomethyl [C6]; 1xGG [K20]	3.32914e-08	0.00125174	1	2	6	P22102-1	1	2308.1	4.01	103.1	95.5	101.4	3.26865e+07	3.02635e+07	32146282	31224472	29994946	32146282		High	High	High	High	770.037	40.1391	0.0004274	2.369e-10	4.33	39.87
	High	Unambiguous	[K].ESGVDIAAGNMLVKK.[I]	1xGG [K15]	0.00586397	0.00125174	1	1	2	P22102-1	1	1645.86	15.29	86.7	116.7	96.6	1.22167e+06	1.64469e+06	1361410	1.16703e+06	1.6301e+06	1361410		High	High	Peak Found	High	549.291	38.501	0.0004274	0.001007	1.6	38.48
	High	Unambiguous	[K].GVIVAKSK.[E]	1xGG [K]	0.0395522	0.00156993	1	2	3	P22102-1	1	915.562	5.58	106.2	98.5	95.4	2.93387e+06	2.72045e+06	2634746	2.80265e+06	2.69631e+06	2634746		High	High	High	High	458.285	17.4606	0.000643	0.01122	1.48	17.55
	High	Unambiguous	[R].DQKLPHLER.[I]	1xGG [K3]	0.0183789	0.00156993	1	1	2	P22102-1	1	1249.66	5.57	93.8	104.5	101.7	595684	663982	645886	569040	658089	645886		High	High	Peak Found	High	417.227	22.7669	0.0006016	0.004268	1.06	22.75
	High	Unambiguous	[R].SLTYKESGVDIAAGNMLVK.[K]	1xOxidation [M16]; 1xGG [K5]	0.0165943	0.00156993	1	1	5	P22102-1	1	2126.08	10.11	88.3	106.1	105.5	4.03892e+06	4.85213e+06	4.826e+06	3.85826e+06	4.80907e+06	4.826e+06		High	High	High	High	709.364	44.4205	0.0006016	0.003729	1.25	43.94
	High	Unambiguous	[K].ASGLAAGKGVIVAK.[S]	1xGG [K8]	0.00971734	0.00156993	1	2	2	P22102-1	1	1355.8	3.66	100.4	103.5	96.2	1.77449e+06	1.82921e+06	1.70033e+06	1695121	1.81298e+06	1.70033e+06		Peak Found	High	High	High	678.404	25.9742	0.0005335	0.001905	1.68	26.04
	High	Unambiguous	[K].TVAPMPPAQDHKR.[L]	1xOxidation [M5]; 1xGG [K12]	0.0140236	0.00156993	1	2	3	P22102-1	1	1577.79	1.72	98	101.2	100.7	3.36073e+06	3.47036e+06	3.45321e+06	3.21041e+06	3.43956e+06	3.45321e+06		High	High	High	High	526.6	17.4595	0.0005335	0.003035	1.48	17.89
	High	Unambiguous	[K].ESGVDIAAGNMLVKK.[I]	1xOxidation [M11]; 1xGG [K14]	0.0453488	0.00156993	1	1	1	P22102-1	1	1661.85	5.34	106.1	97.6	96.3	738577	679015	670305	705542	672988	670305		Peak Found	Peak Found	High	High	554.622	31.503	0.000643	0.0133	0.73	31.39
	High	Unambiguous	[K].IKDTVLQR.[T]	1xGG [K2]	0.0172035	0.00156993	1	2	3	P22102-1	1	1086.63	1.65	101.5	98.2	100.2	7.13605e+06	6.90581e+06	7.04489e+06	6816869	6844516	7.04489e+06		High	High	High	High	543.817	21.1472	0.0006016	0.003928	2.32	21.36
	High	Unambiguous	[R].FAKEFMDR.[H]	1xGG [K3]	0.0450804	0.00156993	1	2	3	P22102-1	1	1157.54	3.82	98.9	104.3	96.9	2.64298e+06	2.78644e+06	2.58878e+06	2.52476e+06	2.76171e+06	2.58878e+06		High	High	High	High	386.518	27.1341	0.000643	0.01317	1.56	27.23
	High	Unambiguous	[K].LAQSHHVKQVLVAPGNAGTACSEK.[I]	1xCarbamidomethyl [C21]; 1xGG [K8]	0.0111589	0.00156993	1	2	5	P22102-1	1	2616.33	2.58	97.1	102	101	2.18173e+06	2.29139e+06	2.26933e+06	2.08414e+06	2.27105e+06	2.26933e+06		High	High	High	High	872.782	24.2533	0.0005335	0.002277	1.48	24.5
	High	Unambiguous	[K].KGLAAIK.[F]	1xGG [K1]	0.0681155	0.00335536	1	2	3	P22102-1	1	814.515	1.8	99.6	98.4	102	2.05597e+06	2.03254e+06	2.10524e+06	1.96401e+06	2.0145e+06	2.10524e+06		High	High	High	High	407.761	18.9917	0.001162	0.02236	1.56	19.15
	High	Unambiguous	[K].GLAAIKFEGAIYR.[K]	1xGG [K6]	0.0889585	0.00499362	1	2	2	P22102-1	1	1522.84	24.1	81.4	91.3	127.2	1.05593e+06	1.18467e+06	1.65008e+06	1.0087e+06	1.17415e+06	1.65008e+06		High	Peak Found	High	High	508.284	45.524	0.001854	0.03138	1.02	45.72
	High	Unambiguous	[K].NGPKVLEFNCR.[F]	1xCarbamidomethyl [C10]; 1xGG [K4]	0.0920801	0.0052707	1	2	3	P22102-1	1	1447.71	5.18	105.2	94.9	99.9	1.10794e+06	998881	1.05155e+06	1.05838e+06	990015	1.05155e+06		High	High	High	High	483.242	30.0674	0.001934	0.03282	0.99	29.81
	High	Unambiguous	[K].AAGFKDPLLASGTDGVGTK.[L]	1xGG [K5]	0.0958502	0.00554487	1	1	2	P22102-1	1	1918.99	9.69	89.9	100.8	109.2	719755	807187	874490	687562	800023	874490		High	Peak Found	High	High	640.333	41.2825	0.002009	0.03449	0.92	41.55
GG [K8; K16; K272; K356; K392; K469; K474; K614; K616; K629; K677; K713; K715; K726; K727]	15	High	Master Protein	P17858-1	ATP-dependent 6-phosphofructokinase, liver type [OS=Homo sapiens]	0	50.545	24	15	43	15	780	85	7.5	28.22	15	0	6.4	106.1	93.3	100.6	3.40187e+07	2.99275e+07	3.22745e+07	3.24971e+07	2.96618e+07	3.22745e+07	High	High	High	1
	Confidence	PSM Ambiguity	Annotated Sequence	Modifications	Qvality PEP	Qvality q-value	# Protein Groups	# Proteins	# PSMs	Master Protein Accessions	# Missed Cleavages	Theo. MH+ [Da]	Abundances (Grouped) CV [%]: oxldl	Abundances (Scaled): F7: Sample, oxldl	Abundances (Scaled): F8: Sample, oxldl	Abundances (Scaled): F9: Sample, oxldl	Abundances (Normalized): F7: Sample, oxldl	Abundances (Normalized): F8: Sample, oxldl	Abundances (Normalized): F9: Sample, oxldl	Abundance: F7: Sample, oxldl	Abundance: F8: Sample, oxldl	Abundance: F9: Sample, oxldl	Quan Info	Found in Sample: [S7] F7: Sample, oxldl	Found in Sample: [S8] F8: Sample, oxldl	Found in Sample: [S9] F9: Sample, oxldl	Confidence (by Search Engine): Sequest HT	m/z [Da] (by Search Engine): Sequest HT	RT [min] (by Search Engine): Sequest HT	Percolator q-Value (by Search Engine): Sequest HT	Percolator PEP (by Search Engine): Sequest HT	XCorr (by Search Engine): Sequest HT	Top Apex RT [min]
	High	Unambiguous	[K].LLAHQKPPK.[E]	1xGG [K6]	0.00132376	0.00125174	1	2	5	P17858-1	0	1145.68	3.24	96.5	100.5	103	1.11032e+06	1.15583e+06	1.18409e+06	1.06066e+06	1.14557e+06	1.18409e+06		High	High	High	High	382.564	17.0727	0.0004274	0.0001547	1.6	17.11
	High	Unambiguous	[K].KAVAFSPVTELK.[K]	1xGG [K1]	0.00439461	0.00125174	1	2	3	P17858-1	1	1403.79	8.17	109.4	95.3	95.2	1.30017e+06	1.13283e+06	1.13133e+06	1.24201e+06	1122780	1.13133e+06		High	High	High	High	468.601	35.0184	0.0004274	0.000701	1.79	35.01
	High	Unambiguous	[R].VFANAPDSACVIGLKK.[K]	1xCarbamidomethyl [C10]; 1xGG [K15]	8.49024e-07	0.00125174	1	2	3	P17858-1	1	1803.94	9.2	105.2	89.4	105.5	4.01852e+06	3.41518e+06	4.02935e+06	3.83878e+06	3.38487e+06	4.02935e+06		High	High	High	High	601.985	39.5157	0.0004274	1.419e-08	3.51	39.75
	High	Unambiguous	[R].TLPKGQLESIVENIR.[I]	1xGG [K4]	0.000907629	0.00125174	1	2	3	P17858-1	1	1811	2.76	101.6	101.6	96.8	4.50058e+06	4.50376e+06	4.29004e+06	4.29928e+06	4.46378e+06	4.29004e+06		High	High	High	High	604.339	52.0363	0.0004274	9.622e-05	2.12	52.19
	High	Unambiguous	[-].MAAVDLEKLR.[A]	1xGG [K8]; 1xMet-loss+Acetyl [N-Term]	0.00244009	0.00125174	1	1	3	P17858-1	1	1170.65	4.36	104.8	98.8	96.4	2.80146e+06	2.64025e+06	2.57513e+06	2.67615e+06	2.61682e+06	2.57513e+06		High	High	High	High	585.827	45.3375	0.0004274	0.0003356	2.2	45.4
	High	Unambiguous	[K].AVAFSPVTELKK.[D]	1xGG [K]	0.00148341	0.00125174	1	2	4	P17858-1	1	1403.79	17.48	113.8	80.4	105.8	7.96177e+06	5.62022e+06	7.40079e+06	7.60565e+06	5.57034e+06	7.40079e+06		High	High	High	High	468.601	35.6724	0.0004274	0.0001791	2.38	36.01
	High	Unambiguous	[R].ASGAGKAIGVLTSGGDAQGMNAAVR.[A]	1xGG [K6]	0.00306508	0.00125174	1	1	2	P17858-1	1	2373.19	13.45	111.4	103.5	85.2	1.8501e+06	1.71884e+06	1.41447e+06	1.76735e+06	1.70358e+06	1.41447e+06		High	High	Peak Found	High	791.736	41.9011	0.0004274	0.0004472	1.96	41.95
	High	Unambiguous	[R].NGKPISSSYVK.[D]	1xGG [K3]	0.0105709	0.00156993	1	2	4	P17858-1	0	1293.68	6.92	93	100.1	106.9	1.05381e+06	1.13452e+06	1.21062e+06	1.00667e+06	1.12445e+06	1.21062e+06		High	High	High	High	431.898	20.5759	0.0005335	0.002121	1.25	20.74
	High	Unambiguous	[R].NEKCHDYYTTEFLYNLYSSEGK.[G]	1xCarbamidomethyl [C4]; 1xGG [K3]	0.0260303	0.00156993	1	2	2	P17858-1	1	2875.25	4.58	103.3	101.9	94.8	1.23581e+06	1.21926e+06	1.13368e+06	1180530	1.20844e+06	1.13368e+06		High	Peak Found	High	High	719.569	55.7945	0.0006016	0.006611	1.5	55.77
	High	Unambiguous	[R].NYGTKLGVK.[A]	1xGG [K5]	0.0467144	0.00156993	1	2	3	P17858-1	1	1093.6	2.45	102.4	97.5	100.2	4.02873e+06	3.83625e+06	3.94301e+06	3.84853e+06	3.8022e+06	3.94301e+06		High	High	High	High	547.304	21.9856	0.000643	0.01376	1.92	21.96
	High	Unambiguous	[K].VNVEHMTEKMK.[T]	1xGG [K]	0.0156263	0.00156993	1	2	3	P17858-1	1	1459.7	12.8	86.5	111.9	101.7	391171	506257	459999	373674	501763	459999		High	High	High	High	487.239	22.715	0.0005335	0.003458	1.15	22.68
	High	Unambiguous	[R].LPLMECVQMTKEVQK.[A]	1xCarbamidomethyl [C6]; 1xGG [K11]	0.0574536	0.00184581	1	2	2	P17858-1	1	1947.97											No Quan Values	High	Not Found	High	High	649.995	43.5785	0.0007091	0.01795	0.73
	High	Unambiguous	[K].MKTDIQR.[G]	1xOxidation [M1]; 1xGG [K2]	0.108643	0.00612191	1	2	2	P17858-1	1	1021.51	4.5	96.4	98.5	105.1	553532	565401	603018	528773	560382	603018		Peak Found	High	High	High	511.259	15.7885	0.00246	0.04073	0.77	15.78
	High	Unambiguous	[R].GGSMLGTKR.[T]	1xGG [K8]	0.160181	0.00990893	1	2	1	P17858-1	1	1020.53	7.69	106.3	102.3	91.4	949096	914083	816468	906645	905970	816468		Peak Found	Peak Found	High	High	510.766	18.0222	0.003912	0.06762	1.1	18.03
GG [K417]	1	High	Master Protein	O43707	Alpha-actinin-4 [OS=Homo sapiens]	0	49.841	11	8	69	2	911	104.8	5.44	126.86	8	0	2.37	98.3	102.7	99.1	1.41682e+07	1.48092e+07	1.42838e+07	1.35344e+07	1.46778e+07	1.42838e+07	High	High	High	1
	Confidence	PSM Ambiguity	Annotated Sequence	Modifications	Qvality PEP	Qvality q-value	# Protein Groups	# Proteins	# PSMs	Master Protein Accessions	# Missed Cleavages	Theo. MH+ [Da]	Abundances (Grouped) CV [%]: oxldl	Abundances (Scaled): F7: Sample, oxldl	Abundances (Scaled): F8: Sample, oxldl	Abundances (Scaled): F9: Sample, oxldl	Abundances (Normalized): F7: Sample, oxldl	Abundances (Normalized): F8: Sample, oxldl	Abundances (Normalized): F9: Sample, oxldl	Abundance: F7: Sample, oxldl	Abundance: F8: Sample, oxldl	Abundance: F9: Sample, oxldl	Quan Info	Found in Sample: [S7] F7: Sample, oxldl	Found in Sample: [S8] F8: Sample, oxldl	Found in Sample: [S9] F9: Sample, oxldl	Confidence (by Search Engine): Sequest HT	m/z [Da] (by Search Engine): Sequest HT	RT [min] (by Search Engine): Sequest HT	Percolator q-Value (by Search Engine): Sequest HT	Percolator PEP (by Search Engine): Sequest HT	XCorr (by Search Engine): Sequest HT	Top Apex RT [min]
	High	Unambiguous	[R].LDHLAEKFR.[Q]	1xGG [K7]	0.134429	0.00810328	2	6	2	P12814-1; O43707	1	1242.66	4.98	105.4	99.1	95.6	1.01945e+06	958322	924382	973854	949816	924382	Shared	High	High	Peak Found	High	414.891	24.3637	0.003132	0.05356	0.86	24.45
GG [K58; K252; K324]	3	High	Master Protein	P07437	tubulin beta chain [OS=Homo sapiens]	0	48.864	30	10	112	3	444	49.6	4.89	230.24	10	7	6.59	92.5	102.5	104.9	1.75036e+08	1.94004e+08	1.98525e+08	1.67207e+08	1.92282e+08	1.98525e+08	High	High	High	1
	Confidence	PSM Ambiguity	Annotated Sequence	Modifications	Qvality PEP	Qvality q-value	# Protein Groups	# Proteins	# PSMs	Master Protein Accessions	# Missed Cleavages	Theo. MH+ [Da]	Abundances (Grouped) CV [%]: oxldl	Abundances (Scaled): F7: Sample, oxldl	Abundances (Scaled): F8: Sample, oxldl	Abundances (Scaled): F9: Sample, oxldl	Abundances (Normalized): F7: Sample, oxldl	Abundances (Normalized): F8: Sample, oxldl	Abundances (Normalized): F9: Sample, oxldl	Abundance: F7: Sample, oxldl	Abundance: F8: Sample, oxldl	Abundance: F9: Sample, oxldl	Quan Info	Found in Sample: [S7] F7: Sample, oxldl	Found in Sample: [S8] F8: Sample, oxldl	Found in Sample: [S9] F9: Sample, oxldl	Confidence (by Search Engine): Sequest HT	m/z [Da] (by Search Engine): Sequest HT	RT [min] (by Search Engine): Sequest HT	Percolator q-Value (by Search Engine): Sequest HT	Percolator PEP (by Search Engine): Sequest HT	XCorr (by Search Engine): Sequest HT	Top Apex RT [min]
	High	Unambiguous	[R].ISVYYNEATGGKYVPR.[A]	1xGG [K12]	0.000289261	0.00125174	1	1	3	P07437	1	1930.97	4.8	94.5	102.5	103	1.05519e+07	1.14503e+07	11506747	10079891	11348670	11506747		Peak Found	High	High	High	644.326	37.924	0.0004274	2.255e-05	3.68	38.01
	High	Unambiguous	[R].KLAVNMVPFPR.[L]	1xGG [K1]	0.0370425	0.00156993	4	11	1	Q13885; Q9BUF5; P07437; P68371	1	1385.77	7.95	90.9	105.6	103.5	2.57329e+06	2.98976e+06	2.93008e+06	2458193	2.96322e+06	2.93008e+06	Shared	High	Peak Found	Peak Found	High	462.596	43.6978	0.000643	0.01032	1.39	43.99
	High	Unambiguous	[R].MSMKEVDEQMLNVQNK.[N]	1xOxidation [M1]; 1xGG [K4]	0.146816	0.00840595	3	4	1	Q13885; P07437; P68371	1	2053.94											No Quan Values	Not Found	Not Found	High	High	685.315	38.4409	0.003205	0.06022	0.67
GG [K398]	1	High	Master Protein	P12814-1	Alpha-actinin-1 [OS=Homo sapiens]	0	46.554	13	9	67	3	892	103	5.41	117.58	9	7	10.31	88.3	103.7	107.9	9.11898e+07	1.0705e+08	1.11416e+08	8.71111e+07	1.061e+08	1.11416e+08	Peak Found	High	High	1
	Confidence	PSM Ambiguity	Annotated Sequence	Modifications	Qvality PEP	Qvality q-value	# Protein Groups	# Proteins	# PSMs	Master Protein Accessions	# Missed Cleavages	Theo. MH+ [Da]	Abundances (Grouped) CV [%]: oxldl	Abundances (Scaled): F7: Sample, oxldl	Abundances (Scaled): F8: Sample, oxldl	Abundances (Scaled): F9: Sample, oxldl	Abundances (Normalized): F7: Sample, oxldl	Abundances (Normalized): F8: Sample, oxldl	Abundances (Normalized): F9: Sample, oxldl	Abundance: F7: Sample, oxldl	Abundance: F8: Sample, oxldl	Abundance: F9: Sample, oxldl	Quan Info	Found in Sample: [S7] F7: Sample, oxldl	Found in Sample: [S8] F8: Sample, oxldl	Found in Sample: [S9] F9: Sample, oxldl	Confidence (by Search Engine): Sequest HT	m/z [Da] (by Search Engine): Sequest HT	RT [min] (by Search Engine): Sequest HT	Percolator q-Value (by Search Engine): Sequest HT	Percolator PEP (by Search Engine): Sequest HT	XCorr (by Search Engine): Sequest HT	Top Apex RT [min]
	High	Unambiguous	[R].LDHLAEKFR.[Q]	1xGG [K7]	0.134429	0.00810328	2	6	2	P12814-1; O43707	1	1242.66	4.98	105.4	99.1	95.6	1.01945e+06	958322	924382	973854	949816	924382	Shared	High	High	Peak Found	High	414.891	24.3637	0.003132	0.05356	0.86	24.45
GG [K35; K52; K130; K137; K162; K190; K333; K383]	8	High	Master Protein	O00148	ATP-dependent RNA helicase DDX39A [OS=Homo sapiens]	0	46.42	28	11	48	5	427	49.1	5.68	22.05	11	6	1.94	102.2	98.4	99.5	5.58731e+07	5.38093e+07	5.43987e+07	5.3374e+07	5.33318e+07	5.43987e+07	High	High	High	1
	Confidence	PSM Ambiguity	Annotated Sequence	Modifications	Qvality PEP	Qvality q-value	# Protein Groups	# Proteins	# PSMs	Master Protein Accessions	# Missed Cleavages	Theo. MH+ [Da]	Abundances (Grouped) CV [%]: oxldl	Abundances (Scaled): F7: Sample, oxldl	Abundances (Scaled): F8: Sample, oxldl	Abundances (Scaled): F9: Sample, oxldl	Abundances (Normalized): F7: Sample, oxldl	Abundances (Normalized): F8: Sample, oxldl	Abundances (Normalized): F9: Sample, oxldl	Abundance: F7: Sample, oxldl	Abundance: F8: Sample, oxldl	Abundance: F9: Sample, oxldl	Quan Info	Found in Sample: [S7] F7: Sample, oxldl	Found in Sample: [S8] F8: Sample, oxldl	Found in Sample: [S9] F9: Sample, oxldl	Confidence (by Search Engine): Sequest HT	m/z [Da] (by Search Engine): Sequest HT	RT [min] (by Search Engine): Sequest HT	Percolator q-Value (by Search Engine): Sequest HT	Percolator PEP (by Search Engine): Sequest HT	XCorr (by Search Engine): Sequest HT	Top Apex RT [min]
	High	Unambiguous	[K].KNCPHVVVGTPGR.[I]	1xCarbamidomethyl [C3]; 1xGG [K1]	0.00622728	0.00125174	1	3	3	O00148	1	1534.79	0.87	100.6	100.5	99	2.40674e+06	2.40435e+06	2369350	2.29909e+06	2.38301e+06	2369350		High	High	High	High	512.268	19.8852	0.0004274	0.00109	1.34	20
	High	Unambiguous	[K].NVKHFVLDECDK.[M]	1xCarbamidomethyl [C10]; 1xGG [K3]	0.00572466	0.00125174	1	3	2	O00148	1	1617.77	4.96	101.2	94.6	104.3	720477	673352	742562	688252	667376	742562		Peak Found	High	High	High	539.928	25.8354	0.0004274	0.0009808	1.09	25.86
	High	Unambiguous	[R].ELAFQISKEYER.[F]	1xGG [K8]	2.25792e-05	0.00125174	2	5	3	O00148; Q13838-1	1	1626.81	2.97	96.6	102	101.4	6.13787e+06	6.48342e+06	6.44101e+06	5.86334e+06	6425875	6.44101e+06	Shared	High	High	High	High	542.942	40.7074	0.0004274	8.96e-07	2.74	40.84
	High	Unambiguous	[R].DFLLKPELLR.[A]	1xGG [K5]	0.000618696	0.00125174	2	5	10	O00148; Q13838-1	0	1357.78	5.34	104.8	94.3	100.9	2.29722e+07	2.06577e+07	22107974	21944661	20474320	22107974	Shared	High	High	High	High	453.266	55.6732	0.0004274	5.922e-05	1.97	55.9
	High	Unambiguous	[K].DIKGSYVSIHSSGFR.[D]	1xGG [K3]	0.000141873	0.00125174	1	3	6	O00148	1	1766.88	2.69	97	100.7	102.2	2.45044e+06	2.54459e+06	2.58256e+06	2.34084e+06	2.522e+06	2.58256e+06		High	High	High	High	442.476	33.2553	0.0004274	9.169e-06	2.73	33.45
	High	Unambiguous	[R].YQQFKDFQR.[R]	1xGG [K5]	0.0122859	0.00156993	2	3	4	O00148; Q13838-1	1	1373.66	1.8	101.7	98.1	100.2	5.71466e+06	5.51271e+06	5.6276e+06	5.45905e+06	5.46378e+06	5.6276e+06	Shared	High	Peak Found	High	High	458.558	26.787	0.0005335	0.002554	1.95	27.17
	High	Unambiguous	[R].FGTKGLAITFVSDENDAK.[I]	1xGG [K4]	0.0139396	0.00156993	2	3	2	O00148; Q13838-1	1	2027.01	16.8	87.1	119	93.9	1.39147e+06	1.90068e+06	1499129	1.32923e+06	1.88381e+06	1499129	Shared	High	High	Peak Found	High	676.341	48.3761	0.0005335	0.002993	1.71	48.55
	High	Unambiguous	[R].FSKYMPSVK.[V]	1xGG [K3]	0.0551309	0.00184581	1	3	5	O00148	1	1200.61	1.71	98.1	101.4	100.5	3.48276e+06	3.60026e+06	3.56715e+06	3.32698e+06	3.5683e+06	3.56715e+06		High	High	High	High	400.874	26.5387	0.0007091	0.01699	0.96	26.94
	High	Unambiguous	[R].FSKYMPSVK.[V]	1xOxidation [M5]; 1xGG [K3]	0.06654	0.00261022	1	3	4	O00148	1	1216.6	26.11	109.1	120.4	70.6	1.21327e+06	1.33858e+06	784747	1.159e+06	1.3267e+06	784747		High	High	High	High	406.206	22.0238	0.0008236	0.02156	0.84	22.05
GG [K708; K728; K745; K757; K846; K852; K860; K867; K875; K879; K970]	11	High	Master Protein	P00533-1	epidermal growth factor receptor [OS=Homo sapiens]	0	45.811	9	11	41	11	1210	134.2	6.68	23.95	11	0	1.66	100.2	101.5	98.2	4.4427e+07	4.50108e+07	4.35511e+07	4.24399e+07	4.46113e+07	4.35511e+07	High	High	High	1
	Confidence	PSM Ambiguity	Annotated Sequence	Modifications	Qvality PEP	Qvality q-value	# Protein Groups	# Proteins	# PSMs	Master Protein Accessions	# Missed Cleavages	Theo. MH+ [Da]	Abundances (Grouped) CV [%]: oxldl	Abundances (Scaled): F7: Sample, oxldl	Abundances (Scaled): F8: Sample, oxldl	Abundances (Scaled): F9: Sample, oxldl	Abundances (Normalized): F7: Sample, oxldl	Abundances (Normalized): F8: Sample, oxldl	Abundances (Normalized): F9: Sample, oxldl	Abundance: F7: Sample, oxldl	Abundance: F8: Sample, oxldl	Abundance: F9: Sample, oxldl	Quan Info	Found in Sample: [S7] F7: Sample, oxldl	Found in Sample: [S8] F8: Sample, oxldl	Found in Sample: [S9] F9: Sample, oxldl	Confidence (by Search Engine): Sequest HT	m/z [Da] (by Search Engine): Sequest HT	RT [min] (by Search Engine): Sequest HT	Percolator q-Value (by Search Engine): Sequest HT	Percolator PEP (by Search Engine): Sequest HT	XCorr (by Search Engine): Sequest HT	Top Apex RT [min]
	High	Unambiguous	[K].ITDFGLAKLLGAEEK.[E]	1xGG [K8]	1.21491e-09	0.00125174	1	1	3	P00533-1	1	1718.93	0.34	99.6	100.1	100.2	9.80968e+06	9.86181e+06	9871502	9370913	9774288	9871502		High	High	High	High	573.649	60.4759	0.0004274	3.598e-12	4.75	60.49
	High	Unambiguous	[K].TPQHVKITDFGLAK.[L]	1xGG [K6]	0.00123933	0.00125174	1	1	7	P00533-1	1	1668.91	3.1	96.5	102.4	101	9.22391e+06	9.79116e+06	9.65691e+06	8811337	9.70426e+06	9.65691e+06		High	High	High	High	556.973	32.6062	0.0004274	0.0001424	1.78	32.58
	High	Unambiguous	[R].NVLVKTPQHVK.[I]	1xGG [K5]	0.00131586	0.00125174	1	1	6	P00533-1	1	1376.8	0.5	100	100.5	99.5	6.25686e+06	6.2853e+06	6.22238e+06	5.977e+06	6.22952e+06	6.22238e+06		High	High	High	High	459.605	20.2013	0.0004274	0.0001536	2.35	20.28
	High	Unambiguous	[K].VLGSGAFGTVYKGLWIPEGEK.[V]	1xGG [K12]	0.0220064	0.00156993	1	1	2	P00533-1	1	2322.21	36.81	89.3	141	69.7	1.2612e+06	1.99103e+06	984885	1.20479e+06	1.97336e+06	984885		High	Peak Found	High	High	774.742	61.2415	0.0006016	0.005348	0.79	61.32
	High	Unambiguous	[K].EYHAEGGKVPIK.[W]	1xGG [K8]	0.0257201	0.00156993	1	1	6	P00533-1	1	1441.74	4.76	105.1	95.7	99.2	2.31151e+06	2.10426e+06	2.18168e+06	2.20812e+06	2.08558e+06	2.18168e+06		High	High	High	High	481.253	20.1783	0.0006016	0.006485	1.45	20.23
	High	Unambiguous	[K].LLGAEEKEYHAEGGKVPIK.[W]	2xGG [K15; K]	0.035954	0.00156993	1	1	3	P00533-1	2	2296.19	3.52	99	97.1	103.9	1.07079e+06	1.05086e+06	1.12445e+06	1022892	1.04153e+06	1.12445e+06		High	High	High	High	574.804	28.3302	0.000643	0.009931	0.88	28.3
	High	Unambiguous	[R].ILKETEFK.[K]	1xGG [K3]	0.0180506	0.00156993	1	1	3	P00533-1	1	1121.62	1.49	98.6	101.6	99.8	1.29323e+06	1.33208e+06	1.30833e+06	1.23538e+06	1.32026e+06	1.30833e+06		High	High	High	High	561.314	23.4568	0.0006016	0.004168	1.44	23.46
	High	Unambiguous	[R].ILKETEFKK.[I]	1xGG [K3]	0.0121391	0.00156993	1	1	3	P00533-1	2	1249.72	8.89	110.3	94.6	95.1	800242	686734	690382	764448	680639	690382		High	High	High	High	417.243	20.2643	0.0005335	0.002533	1.12	20.45
	High	Unambiguous	[K].IPVAIKELR.[E]	1xGG [K6]	0.0085131	0.00156993	1	1	6	P00533-1	1	1152.71	5.03	105.6	98.5	95.9	1.21015e+07	1.12909e+07	1.09855e+07	11560200	11190719	1.09855e+07		High	High	High	High	384.908	33.224	0.0004274	0.001612	2.32	33.35
	High	Unambiguous	[K].ANKEILDEAYVMASVDNPHVCR.[L]	1xCarbamidomethyl [C21]; 1xGG [K3]	0.0495665	0.00184581	1	1	1	P00533-1	1	2645.24											No Quan Values	Not Found	Not Found	High	High	662.067	49.8998	0.0007091	0.01491	0.9
	High	Unambiguous	[R].ELIIEFSKMAR.[D]	1xGG [K8]	0.132946	0.00795026	1	1	1	P00533-1	1	1450.77	34.17	62.1	128.5	109.4	298119	616649	525138	284785	611176	525138		Peak Found	High	Peak Found	High	484.262	48.6045	0.003075	0.05276	0.78	48.57
GG [K58; K252; K324]	3	High	Master Protein	P68371	Tubulin beta-4B chain [OS=Homo sapiens]	0	45.276	30	9	106	1	445	49.8	4.89	231.74	9	0	26.84	111.6	119.1	69.3	4.76318e+06	5.0859e+06	2.95967e+06	4550128	5040758	2.95967e+06	High	High	High	1
	Confidence	PSM Ambiguity	Annotated Sequence	Modifications	Qvality PEP	Qvality q-value	# Protein Groups	# Proteins	# PSMs	Master Protein Accessions	# Missed Cleavages	Theo. MH+ [Da]	Abundances (Grouped) CV [%]: oxldl	Abundances (Scaled): F7: Sample, oxldl	Abundances (Scaled): F8: Sample, oxldl	Abundances (Scaled): F9: Sample, oxldl	Abundances (Normalized): F7: Sample, oxldl	Abundances (Normalized): F8: Sample, oxldl	Abundances (Normalized): F9: Sample, oxldl	Abundance: F7: Sample, oxldl	Abundance: F8: Sample, oxldl	Abundance: F9: Sample, oxldl	Quan Info	Found in Sample: [S7] F7: Sample, oxldl	Found in Sample: [S8] F8: Sample, oxldl	Found in Sample: [S9] F9: Sample, oxldl	Confidence (by Search Engine): Sequest HT	m/z [Da] (by Search Engine): Sequest HT	RT [min] (by Search Engine): Sequest HT	Percolator q-Value (by Search Engine): Sequest HT	Percolator PEP (by Search Engine): Sequest HT	XCorr (by Search Engine): Sequest HT	Top Apex RT [min]
	High	Unambiguous	[R].INVYYNEATGGKYVPR.[A]	1xGG [K12]	8.69601e-07	0.00125174	1	1	3	P68371	1	1957.98	26.84	111.6	119.1	69.3	4.76318e+06	5.0859e+06	2.95967e+06	4550128	5040758	2.95967e+06		High	High	High	High	653.33	37.8616	0.0004274	1.463e-08	3.15	38.04
	High	Unambiguous	[R].KLAVNMVPFPR.[L]	1xGG [K1]	0.0370425	0.00156993	4	11	1	Q13885; Q9BUF5; P07437; P68371	1	1385.77	7.95	90.9	105.6	103.5	2.57329e+06	2.98976e+06	2.93008e+06	2458193	2.96322e+06	2.93008e+06	Shared	High	Peak Found	Peak Found	High	462.596	43.6978	0.000643	0.01032	1.39	43.99
	High	Unambiguous	[R].MSMKEVDEQMLNVQNK.[N]	1xOxidation [M1]; 1xGG [K4]	0.146816	0.00840595	3	4	1	Q13885; P07437; P68371	1	2053.94											No Quan Values	Not Found	Not Found	High	High	685.315	38.4409	0.003205	0.06022	0.67
GG [K109; K124; K134; K195; K208; K293; K438; K511]	8	High	Master Protein	P12268	inosine-5'-monophosphate dehydrogenase 2 [OS=Homo sapiens]	0	43.825	24	11	34	11	514	55.8	6.9	28.16	11	0	3.64	95.8	101.5	102.6	2.15846e+07	2.28639e+07	2.3114e+07	2.06192e+07	2.2661e+07	2.3114e+07	High	High	High	1
	Confidence	PSM Ambiguity	Annotated Sequence	Modifications	Qvality PEP	Qvality q-value	# Protein Groups	# Proteins	# PSMs	Master Protein Accessions	# Missed Cleavages	Theo. MH+ [Da]	Abundances (Grouped) CV [%]: oxldl	Abundances (Scaled): F7: Sample, oxldl	Abundances (Scaled): F8: Sample, oxldl	Abundances (Scaled): F9: Sample, oxldl	Abundances (Normalized): F7: Sample, oxldl	Abundances (Normalized): F8: Sample, oxldl	Abundances (Normalized): F9: Sample, oxldl	Abundance: F7: Sample, oxldl	Abundance: F8: Sample, oxldl	Abundance: F9: Sample, oxldl	Quan Info	Found in Sample: [S7] F7: Sample, oxldl	Found in Sample: [S8] F8: Sample, oxldl	Found in Sample: [S9] F9: Sample, oxldl	Confidence (by Search Engine): Sequest HT	m/z [Da] (by Search Engine): Sequest HT	RT [min] (by Search Engine): Sequest HT	Percolator q-Value (by Search Engine): Sequest HT	Percolator PEP (by Search Engine): Sequest HT	XCorr (by Search Engine): Sequest HT	Top Apex RT [min]
	High	Unambiguous	[K].GKLPIVNEDDELVAIIAR.[T]	1xGG [K2]	0.000134431	0.00125174	1	1	4	P12268	1	2079.14	8.14	96.2	94.5	109.3	2.39327e+06	2.3498e+06	2.72019e+06	2.28622e+06	2.32894e+06	2.72019e+06		High	High	High	High	693.72	62.7976	0.0004274	8.559e-06	2.25	62.83
	High	Unambiguous	[K].KYEQGFITDPVVLSPKDR.[V]	1xGG [K16]	0.000255089	0.00125174	1	1	5	P12268	2	2206.15	3.24	96.6	103	100.4	4.17336e+06	4.45193e+06	4.33847e+06	3.98669e+06	4.41242e+06	4.33847e+06		High	High	High	High	736.055	41.8283	0.0004274	1.928e-05	2.6	41.94
	High	Unambiguous	[R].TSSAQVEGGVHSLHSYEKR.[L]	1xGG [K18]	0.00106694	0.00125174	1	1	5	P12268	1	2186.06	2.57	101.9	101	97.1	2.38803e+06	2.36487e+06	2.27424e+06	2.28121e+06	2.34388e+06	2.27424e+06		High	High	High	High	729.358	22.6754	0.0004274	0.0001176	1.82	22.98
	High	Unambiguous	[K].YEQGFITDPVVLSPKDR.[V]	1xGG [K15]	3.45388e-05	0.00125174	1	1	3	P12268	1	2078.06	29	66.6	114.5	118.8	1.11994e+06	1.92622e+06	1.9985e+06	1.06985e+06	1.90912e+06	1.9985e+06		High	High	High	High	693.358	48.8886	0.0004274	1.543e-06	3.41	48.93
	High	Unambiguous	[K].DKYPNLQVIGGNVVTAAQAK.[N]	1xGG [K2]	0.000689098	0.00125174	1	1	4	P12268	1	2200.17	1.26	99.3	99.3	101.5	3.41263e+06	3.41155e+06	3.48706e+06	3.25999e+06	3.38127e+06	3.48706e+06		High	High	High	High	734.062	51.4907	0.0004274	6.782e-05	2.21	51.53
	High	Unambiguous	[R].DVFEAKAR.[H]	1xGG [K6]	0.0417287	0.00156993	1	1	2	P12268	1	1049.54	1.65	101.3	100.5	98.2	5.27894e+06	5.23677e+06	5113696	5042824	5.19029e+06	5113696		Peak Found	High	High	High	525.272	21.8831	0.000643	0.01195	1.51	21.96
	High	Unambiguous	[K].IKVAQGVSGAVQDK.[G]	1xGG [K2]	0.0304152	0.00156993	1	1	3	P12268	1	1513.83	0.26	100.3	99.9	99.8	718156	715098	714874	686034	708752	714874		High	High	High	High	505.282	24.1126	0.000643	0.008034	1.51	24.21
	High	Unambiguous	[R].EDLVVAPAGITLKEANEILQR.[S]	1xGG [K13]	0.00965908	0.00156993	1	1	3	P12268	1	2393.3	33.84	61.6	125.6	112.7	349288	711915	638723	333665	705596	638723		High	High	High	High	798.438	65.4935	0.0005335	0.001893	1.29	65.55
	High	Unambiguous	[R].VRDVFEAKAR.[H]	1xGG [K8]	0.0105709	0.00156993	1	1	3	P12268	2	1304.71	2.7	101.1	102	96.9	1.18181e+06	1.1917e+06	1.13284e+06	1.12895e+06	1.18113e+06	1.13284e+06		High	High	High	High	435.574	21.0003	0.0005335	0.002113	2.51	21.22
	High	Unambiguous	[K].REDLVVAPAGITLKEANEILQR.[S]	1xGG [K14]	0.0905068	0.0052707	1	1	1	P12268	2	2549.4											No Quan Values	Not Found	Not Found	High	High	638.106	57.8448	0.001934	0.0321	1.1
	High	Unambiguous	[K].KYEQGFITDPVVLSPK.[D]	1xGG [K1]	0.146816	0.00840595	1	1	1	P12268	1	1935.02	16.5	96.5	85.5	118	569185	504078	695407	543726	499604	695407		High	Peak Found	Peak Found	High	645.678	47.4413	0.003205	0.06019	0.76	47.48
GG [K476; K479; K519; K537; K543; K728; K771; K824; K833; K923; K930; K997; K1296; K1315]	14	High	Master Protein	P52701	DNA mismatch repair protein MSH6 [OS=Homo sapiens]	0	43.317	11	13	32	13	1360	152.7	6.9	5.14	13	0	6.17	103.9	92.9	103.2	1.56356e+07	1.39744e+07	1.55198e+07	1.49363e+07	1.38503e+07	1.55198e+07	High	High	High	1
	Confidence	PSM Ambiguity	Annotated Sequence	Modifications	Qvality PEP	Qvality q-value	# Protein Groups	# Proteins	# PSMs	Master Protein Accessions	# Missed Cleavages	Theo. MH+ [Da]	Abundances (Grouped) CV [%]: oxldl	Abundances (Scaled): F7: Sample, oxldl	Abundances (Scaled): F8: Sample, oxldl	Abundances (Scaled): F9: Sample, oxldl	Abundances (Normalized): F7: Sample, oxldl	Abundances (Normalized): F8: Sample, oxldl	Abundances (Normalized): F9: Sample, oxldl	Abundance: F7: Sample, oxldl	Abundance: F8: Sample, oxldl	Abundance: F9: Sample, oxldl	Quan Info	Found in Sample: [S7] F7: Sample, oxldl	Found in Sample: [S8] F8: Sample, oxldl	Found in Sample: [S9] F9: Sample, oxldl	Confidence (by Search Engine): Sequest HT	m/z [Da] (by Search Engine): Sequest HT	RT [min] (by Search Engine): Sequest HT	Percolator q-Value (by Search Engine): Sequest HT	Percolator PEP (by Search Engine): Sequest HT	XCorr (by Search Engine): Sequest HT	Top Apex RT [min]
	High	Unambiguous	[R].LANLPEEVIQKGHR.[K]	1xGG [K11]	0.000115054	0.00125174	1	3	4	P52701	1	1717.93	7.73	105	91.1	103.9	6.58456e+06	5.71226e+06	6.51479e+06	6.29004e+06	5.66156e+06	6.51479e+06		High	High	High	High	430.239	32.6285	0.0004274	7.065e-06	2.82	33.03
	High	Unambiguous	[R].VDTCHTPFGKR.[L]	1xCarbamidomethyl [C4]; 1xGG [K10]	0.00163271	0.00125174	1	4	3	P52701	1	1431.68	6.04	106.4	94.4	99.2	781951	693808	729110	746975	687650	729110		High	High	High	High	477.898	20.5277	0.0004274	0.0002017	1.3	20.51
	High	Unambiguous	[K].YLLSLKEKEEDSSGHTR.[A]	1xGG [K6]	0.000201974	0.00125174	1	4	5	P52701	2	2106.05	5.84	106.1	99.5	94.4	1.3295e+06	1.2473e+06	1.18336e+06	1270032	1.23623e+06	1.18336e+06		High	High	High	High	702.687	24.8929	0.0004274	1.44e-05	1.81	24.88
	High	Unambiguous	[K].TGLITPKAGFDSDYDQALADIR.[E]	1xGG [K7]	0.00741346	0.00125174	1	4	2	P52701	1	2481.23											No Quan Values	Not Found	High	High	High	827.746	57.914	0.0004274	0.001355	1.17
	High	Unambiguous	[R].SGAIFTKAYQR.[M]	1xGG [K7]	0.000575806	0.00125174	1	4	3	P52701	1	1355.71	5.61	93.5	103	103.5	1.21842e+06	1.34115e+06	1.34831e+06	1.16392e+06	1.32925e+06	1.34831e+06		High	High	High	High	452.574	26.8052	0.0004274	5.386e-05	2.32	26.83
	High	Unambiguous	[R].NLPEEYELKSTK.[K]	1xGG [K9]	0.0279704	0.00156993	1	4	1	P52701	1	1564.79	39.56	134.9	57	108	948129	400859	759307	905721	397302	759307		High	Peak Found	Peak Found	High	522.267	29.6324	0.000643	0.007225	1.43	29.99
	High	Unambiguous	[K].GACPKSYGFNAAR.[L]	1xCarbamidomethyl [C3]; 1xGG [K5]	0.016998	0.00156993	1	3	3	P52701	1	1512.7	3.52	101.7	96	102.4	587859	554732	591744	561566	549809	591744		High	High	High	High	504.905	23.7264	0.0006016	0.003844	1.03	23.78
	High	Unambiguous	[K].IHNVGSPLKSQNHPDSR.[A]	1xGG [K9]	0.0157205	0.00156993	1	4	1	P52701	1	2000.01	9.32	108.8	100.9	90.3	472865	438447	392138	451714	434556	392138		Peak Found	Peak Found	High	High	667.34	19.0832	0.0006016	0.003503	1.27	19.09
	High	Unambiguous	[R].LLSKIHNVGSPLK.[S]	1xGG [K4]	0.0111589	0.00156993	1	4	3	P52701	1	1519.9	22.26	100.8	77.4	121.9	944042	724834	1.14185e+06	901817	718401	1.14185e+06		High	High	High	High	507.303	27.661	0.0005335	0.002271	1.25	28.04
	High	Unambiguous	[R].KTGLITPK.[A]	1xGG [K1]	0.0548065	0.00184581	1	4	2	P52701	1	971.588	4.71	98.6	96.1	105.2	433405	422364	462440	414020	418615	462440		Peak Found	High	High	High	486.298	19.5082	0.0007091	0.01695	1.36	19.52
	High	Unambiguous	[R].YSDSLVQKGYK.[V]	1xGG [K]	0.0567805	0.00184581	1	4	2	P52701	1	1401.7	5.23	101.4	94.2	104.4	1.56524e+06	1.45364e+06	1.61057e+06	1.49523e+06	1.44073e+06	1.61057e+06		Peak Found	Peak Found	High	High	701.354	24.6412	0.0007091	0.01767	1.03	24.65
	High	Unambiguous	[K].GTQTYSVLEGDPSENYSKYLLSLK.[E]	1xGG [K18]	0.0964003	0.00554487	1	4	1	P52701	1	2806.38	14.15	90.9	116.3	92.8	769671	984988	786131	735245	976246	786131		Peak Found	Peak Found	High	High	936.131	62.0136	0.002009	0.03488	0.78	62.32
	High	Unambiguous	[R].IITKGTQTYSVLEGDPSENYSK.[Y]	1xGG [K4]	0.135175	0.00810328	1	4	2	P52701	1	2544.25											No Quan Values	Not Found	High	High	High	848.753	40.2764	0.003132	0.054	0.49
GG [K9; K11; K49; K120; K122; K138; K139; K157]	8	High	Master Protein	P63104-1	14-3-3 protein zeta/delta [OS=Homo sapiens]	0	42.201	33	10	44	5	245	27.7	4.79	49.41	10	6	2.25	98.6	98.8	102.6	1.01162e+08	1.01324e+08	1.05241e+08	9.66368e+07	1.00425e+08	1.05241e+08	High	High	High	1
	Confidence	PSM Ambiguity	Annotated Sequence	Modifications	Qvality PEP	Qvality q-value	# Protein Groups	# Proteins	# PSMs	Master Protein Accessions	# Missed Cleavages	Theo. MH+ [Da]	Abundances (Grouped) CV [%]: oxldl	Abundances (Scaled): F7: Sample, oxldl	Abundances (Scaled): F8: Sample, oxldl	Abundances (Scaled): F9: Sample, oxldl	Abundances (Normalized): F7: Sample, oxldl	Abundances (Normalized): F8: Sample, oxldl	Abundances (Normalized): F9: Sample, oxldl	Abundance: F7: Sample, oxldl	Abundance: F8: Sample, oxldl	Abundance: F9: Sample, oxldl	Quan Info	Found in Sample: [S7] F7: Sample, oxldl	Found in Sample: [S8] F8: Sample, oxldl	Found in Sample: [S9] F9: Sample, oxldl	Confidence (by Search Engine): Sequest HT	m/z [Da] (by Search Engine): Sequest HT	RT [min] (by Search Engine): Sequest HT	Percolator q-Value (by Search Engine): Sequest HT	Percolator PEP (by Search Engine): Sequest HT	XCorr (by Search Engine): Sequest HT	Top Apex RT [min]
	High	Unambiguous	[K].GIVDQSQQAYQEAFEISKK.[E]	1xGG [K18]	0.00356144	0.00125174	1	2	1	P63104-1	1	2283.13	7.81	94.6	96.4	109	859465	876053	989748	821023	868278	989748		High	Peak Found	Peak Found	High	761.713	51.4618	0.0004274	0.0005376	1.5	51.36
	High	Unambiguous	[R].YLAEVAAGDDKK.[G]	1xGG [K]	0.000406896	0.00125174	1	2	5	P63104-1	1	1393.7	2.25	102.3	99.9	97.8	3.23281e+06	3.15483e+06	3.09103e+06	3.08822e+06	3.12683e+06	3.09103e+06		High	High	High	High	697.352	22.5312	0.0004274	3.483e-05	2.71	22.8
	High	Unambiguous	[R].NLLSVAYKNVVGAR.[R]	1xGG [K8]	1.37376e-05	0.00125174	3	5	8	P63104-1; P31946; P61981	1	1617.91	4.87	96.6	97.8	105.6	5.0349e+07	5.09867e+07	55033449	48097016	5.05342e+07	55033449	Shared	High	High	High	High	539.974	51.0303	0.0004274	4.803e-07	3.48	50.64
	High	Unambiguous	[-].MDKNELVQKAK.[L]	1xAcetyl [N-Term]; 1xGG [K9]	0.000160878	0.00125174	1	1	3	P63104-1	2	1459.76	2.26	102.1	100.3	97.6	1.16494e+07	1.14472e+07	11137487	11128296	11345616	11137487		High	High	High	High	487.257	26.8292	0.0004274	1.073e-05	3.86	26.88
	High	Unambiguous	[KR].VFYLKMK.[G]	1xOxidation [M6]; 1xGG [K]	0.0464381	0.00156993	5	9	4	P63104-1; P31947-1; P31946; P61981; P27348	1	1058.57	16.21	89	118.6	92.4	1.87184e+06	2.49437e+06	1.94256e+06	1.78812e+06	2472232	1.94256e+06	Shared	High	High	High	High	529.789	24.1608	0.000643	0.0137	1.38	24.21
	High	Unambiguous	[K].AKLAEQAER.[Y]	1xGG [K2]	0.0581344	0.00184581	4	6	1	P63104-1; P31947-1; P31946; P27348	1	1129.6	7.83	108.4	98.7	92.9	502092	457431	430219	479634	453371	430219	Shared	Peak Found	Peak Found	High	High	565.302	17.2383	0.0007091	0.01815	1.41	17.2
	High	Unambiguous	[K].NELVQKAK.[L]	1xGG [K8]	0.0778836	0.00365894	1	1	2	P63104-1	1	1043.58	2.83	96.9	100.6	102.5	1.70574e+06	1.77141e+06	1.8034e+06	1629444	1.75568e+06	1.8034e+06		High	Peak Found	High	High	522.296	17.7108	0.001241	0.02654	1.58	17.74
GG [K128; K130; K134; K171; K181; K183; K263]	7	High	Master Protein	Q09666-1	Neuroblast differentiation-associated protein AHNAK [OS=Homo sapiens]	0	41.848	3	8	37	8	5890	628.7	6.15	43.09	8	0	0.49	100.4	100.1	99.5	6.03841e+07	6.02107e+07	5.98144e+07	5.76832e+07	5.96763e+07	5.98144e+07	High	High	High	1
	Confidence	PSM Ambiguity	Annotated Sequence	Modifications	Qvality PEP	Qvality q-value	# Protein Groups	# Proteins	# PSMs	Master Protein Accessions	# Missed Cleavages	Theo. MH+ [Da]	Abundances (Grouped) CV [%]: oxldl	Abundances (Scaled): F7: Sample, oxldl	Abundances (Scaled): F8: Sample, oxldl	Abundances (Scaled): F9: Sample, oxldl	Abundances (Normalized): F7: Sample, oxldl	Abundances (Normalized): F8: Sample, oxldl	Abundances (Normalized): F9: Sample, oxldl	Abundance: F7: Sample, oxldl	Abundance: F8: Sample, oxldl	Abundance: F9: Sample, oxldl	Quan Info	Found in Sample: [S7] F7: Sample, oxldl	Found in Sample: [S8] F8: Sample, oxldl	Found in Sample: [S9] F9: Sample, oxldl	Confidence (by Search Engine): Sequest HT	m/z [Da] (by Search Engine): Sequest HT	RT [min] (by Search Engine): Sequest HT	Percolator q-Value (by Search Engine): Sequest HT	Percolator PEP (by Search Engine): Sequest HT	XCorr (by Search Engine): Sequest HT	Top Apex RT [min]
	High	Unambiguous	[R].LKSEDGVEGDLGETQSR.[T]	1xGG [K2]	1.35741e-05	0.00125174	1	1	7	Q09666-1	1	1933.91	1.46	98.4	101.3	100.3	1.03934e+07	1.06974e+07	1.05924e+07	9.92852e+06	10602437	1.05924e+07		High	High	High	High	645.308	26.5529	0.0004274	4.742e-07	3.49	26.64
	High	Unambiguous	[R].IYTTKIKPR.[L]	1xGG [K5]	0.00111264	0.00125174	1	1	6	Q09666-1	1	1233.73	1.36	99.1	99.4	101.6	1.29375e+07	1.29775e+07	1.32629e+07	12358833	1.28624e+07	1.32629e+07		High	High	High	High	411.915	19.6812	0.0004274	0.0001239	2.08	19.78
	High	Unambiguous	[R].IYTTKIKPR.[L]	2xGG [K5; K7]	0.00641731	0.00125174	1	1	1	Q09666-1	1	1347.77	11.9	98.7	88.8	112.5	269868	242680	307466	257797	240526	307466		Peak Found	Peak Found	High	High	449.93	20.1726	0.0004274	0.00113	1.23	20.18
	High	Unambiguous	[K].VGGSGVNVNAKGLDLGGR.[G]	1xGG [K11]	4.94658e-05	0.00125174	1	1	3	Q09666-1	1	1783.94	9.89	100.6	89.8	109.6	894885	799482	975319	854858	792387	975319		High	High	High	High	595.318	35.3218	0.0004274	2.419e-06	2.45	35.46
	High	Unambiguous	[R].EGAKDIDISSPEFK.[I]	1xGG [K4]	0.00475161	0.00125174	1	1	3	Q09666-1	1	1649.8	4.97	96.7	97.6	105.7	1.11853e+07	1.12938e+07	12231434	10684989	11193557	12231434		High	High	High	High	550.605	36.5603	0.0004274	0.0007773	3.04	36.61
	High	Unambiguous	[K].DIDISSPEFKIK.[I]	1xGG [K]	7.08441e-05	0.00125174	1	1	13	Q09666-1	1	1505.78	3.58	103.1	100.9	96.1	2.02971e+07	1.98601e+07	1.89183e+07	1.93893e+07	1.96838e+07	1.89183e+07		High	High	High	High	502.6	46.3031	0.0004274	3.812e-06	2.63	46.44
GG [K238; K261; K266; K319; K340; K407; K434; K750]	8	High	Master Protein	Q13263	Transcription intermediary factor 1-beta [OS=Homo sapiens]	0	41.365	20	9	38	9	835	88.5	5.77	25.71	9	0	3.62	96	103	101	4.51881e+07	4.85038e+07	4.75324e+07	4.31669e+07	4.80734e+07	4.75324e+07	High	High	High	1
	Confidence	PSM Ambiguity	Annotated Sequence	Modifications	Qvality PEP	Qvality q-value	# Protein Groups	# Proteins	# PSMs	Master Protein Accessions	# Missed Cleavages	Theo. MH+ [Da]	Abundances (Grouped) CV [%]: oxldl	Abundances (Scaled): F7: Sample, oxldl	Abundances (Scaled): F8: Sample, oxldl	Abundances (Scaled): F9: Sample, oxldl	Abundances (Normalized): F7: Sample, oxldl	Abundances (Normalized): F8: Sample, oxldl	Abundances (Normalized): F9: Sample, oxldl	Abundance: F7: Sample, oxldl	Abundance: F8: Sample, oxldl	Abundance: F9: Sample, oxldl	Quan Info	Found in Sample: [S7] F7: Sample, oxldl	Found in Sample: [S8] F8: Sample, oxldl	Found in Sample: [S9] F9: Sample, oxldl	Confidence (by Search Engine): Sequest HT	m/z [Da] (by Search Engine): Sequest HT	RT [min] (by Search Engine): Sequest HT	Percolator q-Value (by Search Engine): Sequest HT	Percolator PEP (by Search Engine): Sequest HT	XCorr (by Search Engine): Sequest HT	Top Apex RT [min]
	High	Unambiguous	[R].LQEKLSPPYSSPQEFAQDVGR.[M]	1xGG [K4]	0.00331386	0.00125174	1	2	3	Q13263	1	2490.23	24.78	71.4	112.7	115.9	1.81847e+06	2.86737e+06	2.94954e+06	1.73714e+06	2841923	2.94954e+06		High	High	High	High	830.747	48.4699	0.0004274	0.0004922	1.55	48.56
	High	Unambiguous	[K].IQKHQEHILR.[F]	1xGG [K3]	0.000875595	0.00125174	1	2	4	Q13263	1	1415.79	5.17	105.6	99	95.4	1.61785e+06	1.51697e+06	1.46146e+06	1.54548e+06	1.5035e+06	1.46146e+06		High	High	High	High	472.6	18.0024	0.0004274	9.195e-05	2.04	18.05
	High	Unambiguous	[R].LGDKHATLQK.[S]	1xGG [K4]	0.00198993	0.00125174	1	2	1	Q13263	1	1224.67	2.25	100.3	97.6	102.1	787346	766195	801279	752129	759395	801279		Peak Found	Peak Found	High	High	408.895	17.2738	0.0004274	0.0002588	1.52	17.23
	High	Unambiguous	[R].VLVNDAQKVTEGQQER.[L]	1xGG [K8]	1.99856e-06	0.00125174	1	2	11	Q13263	1	1927.98	2.19	99.5	102.4	98.1	2.06701e+07	2.1281e+07	20388849	19745535	2.10921e+07	20388849		High	High	High	High	643.333	26.0996	0.0004274	4.179e-08	2.81	26.52
	High	Unambiguous	[K].SAEAFGKIVAERPGTNSTGPAPMAPPR.[A]	1xGG [K7]	0.000211882	0.00125174	1	2	3	Q13263	1	2823.42	39.22	127.6	117.3	55.1	2.34459e+06	2.154e+06	1.01237e+06	2.23972e+06	2134883	1.01237e+06		High	High	High	High	706.611	40.541	0.0004274	1.531e-05	2.63	40.81
	High	Unambiguous	[R].DCQLNAHKDHQYQFLEDAVR.[N]	1xCarbamidomethyl [C2]; 1xGG [K8]	0.00160362	0.00125174	1	2	3	Q13263	1	2601.19	7.2	100.7	92.5	106.8	4.27043e+06	3.91947e+06	4527948	4.07943e+06	3884686	4527948		High	High	High	High	651.052	38.4549	0.0004274	0.0001962	2.3	38.57
	High	Unambiguous	[R].APGPLSKQGSGSSQPMEVQEGYGFGSGDDPYSSAEPHVSGVK.[R]	1xGG [K7]	0.0201115	0.00156993	1	2	1	Q13263	1	4321.96	40.38	53.5	120.5	126.1	529718	1.19294e+06	1.24833e+06	506024	1.18235e+06	1.24833e+06		Peak Found	High	Peak Found	High	1081.24	47.1445	0.0006016	0.00475	1.13	47.07
	High	Unambiguous	[K].LLASLVKR.[L]	1xGG [K7]	0.0258747	0.00156993	1	2	1	Q13263	1	1013.65	8.39	106.6	90.5	102.9	1.85488e+06	1.57617e+06	1791368	1.77191e+06	1.56218e+06	1791368		Peak Found	High	Peak Found	High	507.327	27.4112	0.0006016	0.006549	1.5	27.48
GG [K362; K370; K412; K447; K465; K475; K481; K519]	8	High	Master Protein	Q8N0X7	Spartin [OS=Homo sapiens]	0	40.627	15	8	29	8	666	72.8	5.91	25.51	8	0	2.68	102.8	99.7	97.5	3.16844e+07	3.07048e+07	3.00415e+07	3.02672e+07	3.04323e+07	3.00415e+07	High	High	High	1
	Confidence	PSM Ambiguity	Annotated Sequence	Modifications	Qvality PEP	Qvality q-value	# Protein Groups	# Proteins	# PSMs	Master Protein Accessions	# Missed Cleavages	Theo. MH+ [Da]	Abundances (Grouped) CV [%]: oxldl	Abundances (Scaled): F7: Sample, oxldl	Abundances (Scaled): F8: Sample, oxldl	Abundances (Scaled): F9: Sample, oxldl	Abundances (Normalized): F7: Sample, oxldl	Abundances (Normalized): F8: Sample, oxldl	Abundances (Normalized): F9: Sample, oxldl	Abundance: F7: Sample, oxldl	Abundance: F8: Sample, oxldl	Abundance: F9: Sample, oxldl	Quan Info	Found in Sample: [S7] F7: Sample, oxldl	Found in Sample: [S8] F8: Sample, oxldl	Found in Sample: [S9] F9: Sample, oxldl	Confidence (by Search Engine): Sequest HT	m/z [Da] (by Search Engine): Sequest HT	RT [min] (by Search Engine): Sequest HT	Percolator q-Value (by Search Engine): Sequest HT	Percolator PEP (by Search Engine): Sequest HT	XCorr (by Search Engine): Sequest HT	Top Apex RT [min]
	High	Unambiguous	[R].IQPEEKPVEVSPAVTKGLYIAK.[Q]	2xGG [K6; K16]	0.00681496	0.00125174	1	1	2	Q8N0X7	1	2624.43	33.15	131.7	102.7	65.6	709530	553286	353299	677794	548376	353299		High	High	Peak Found	High	656.863	42.7092	0.0004274	0.00122	1.13	42.68
	High	Unambiguous	[R].IQPEEKPVEVSPAVTKGLYIAK.[Q]	1xGG [K]	3.11966e-05	0.00125174	1	1	7	Q8N0X7	1	2510.39	5.95	104.8	101.8	93.3	1.60599e+07	1.55976e+07	1.43006e+07	1.53416e+07	1.54592e+07	1.43006e+07		High	High	High	High	628.353	41.7191	0.0004274	1.356e-06	4.18	41.76
	High	Unambiguous	[R].IQPEEKPVEVSPAVTK.[G]	1xGG [K6]	0.00463877	0.00125174	1	1	2	Q8N0X7	0	1865	1.68	99	99	101.9	3.06418e+06	3.06494e+06	3154858	2927127	3.03774e+06	3154858		High	High	Peak Found	High	622.339	29.2805	0.0004274	0.0007496	1.46	29.72
	High	Unambiguous	[K].GLYIAKQATGGAAK.[V]	1xGG [K6]	0.000287535	0.00125174	1	1	4	Q8N0X7	1	1462.8	5.46	101.3	94	104.7	4.19827e+06	3.89666e+06	4.33929e+06	4.01049e+06	3.86208e+06	4.33929e+06		High	High	High	High	488.271	24.4604	0.0004274	2.246e-05	2.46	24.51
	High	Unambiguous	[R].TRPSSDQLKEASGTDVK.[Q]	1xGG [K9]	0.000348246	0.00125174	1	1	3	Q8N0X7	1	1932.96	4.13	104.4	96.1	99.5	1.73815e+06	1.60126e+06	1656721	1.66041e+06	1.58705e+06	1656721		High	High	High	High	644.992	21.1853	0.0004274	2.867e-05	2.08	21.25
	High	Unambiguous	[K].EASGTDVKQLDQGNK.[D]	1xGG [K8]	0.00523114	0.00125174	1	1	3	Q8N0X7	1	1703.82	4.9	98.2	96.2	105.5	812927	796329	873352	776566	789261	873352		High	High	High	High	568.611	20.7958	0.0004274	0.0008727	1.54	21
	High	Unambiguous	[K].GAEITGKAIQK.[G]	1xGG [K7]	0.00023599	0.00125174	1	1	6	Q8N0X7	1	1229.68	2.23	101	97.4	101.6	2.64139e+06	2.54866e+06	2.65609e+06	2.52325e+06	2.52604e+06	2.65609e+06		High	High	High	High	410.566	20.0195	0.0004274	1.747e-05	2.38	20.19
	High	Unambiguous	[K].DTSSEEVNLSHIVPCEPVPEEKPK.[E]	1xCarbamidomethyl [C15]; 1xGG [K22]	0.0653812	0.00223028	1	1	1	Q8N0X7	0	2834.35	10.02	89.4	101.4	109.3	1.54176e+06	1.74896e+06	1.88505e+06	1.4728e+06	1.73344e+06	1.88505e+06		High	Peak Found	Peak Found	High	709.344	46.1653	0.0007091	0.02107	1.33	46.34
	High	Unambiguous	[K].HGSKLVPESLK.[K]	1xGG [K4]	0.137436	0.00810328	1	1	1	Q8N0X7	1	1308.73	5.73	104.4	102	93.5	918247	897042	822269	877175	889080	822269		High	Peak Found	Peak Found	High	436.914	21.8288	0.003132	0.05522	1.17	21.98
GG [K225]	1	High	Master Protein	P35579-1	Myosin-9 [OS=Homo sapiens]	0	40.223	3	5	68	5	1960	226.4	5.6	198.41	5	0	14.82	82.9	109.4	107.7	1.40877e+08	1.85909e+08	1.82897e+08	134576209	1.84259e+08	1.82897e+08	High	High	High	1
	Confidence	PSM Ambiguity	Annotated Sequence	Modifications	Qvality PEP	Qvality q-value	# Protein Groups	# Proteins	# PSMs	Master Protein Accessions	# Missed Cleavages	Theo. MH+ [Da]	Abundances (Grouped) CV [%]: oxldl	Abundances (Scaled): F7: Sample, oxldl	Abundances (Scaled): F8: Sample, oxldl	Abundances (Scaled): F9: Sample, oxldl	Abundances (Normalized): F7: Sample, oxldl	Abundances (Normalized): F8: Sample, oxldl	Abundances (Normalized): F9: Sample, oxldl	Abundance: F7: Sample, oxldl	Abundance: F8: Sample, oxldl	Abundance: F9: Sample, oxldl	Quan Info	Found in Sample: [S7] F7: Sample, oxldl	Found in Sample: [S8] F8: Sample, oxldl	Found in Sample: [S9] F9: Sample, oxldl	Confidence (by Search Engine): Sequest HT	m/z [Da] (by Search Engine): Sequest HT	RT [min] (by Search Engine): Sequest HT	Percolator q-Value (by Search Engine): Sequest HT	Percolator PEP (by Search Engine): Sequest HT	XCorr (by Search Engine): Sequest HT	Top Apex RT [min]
	High	Unambiguous	[RK].QLLQANPILEAFGNAKTVK.[N]	1xGG [K16]	0.00122457	0.00125174	1	11	3	P35579-1	1	2169.2	27.2	121.2	178.8		1.39208e+06	2.055e+06		1.32982e+06	2036761			High	High	High	High	723.739	59.2236	0.0004274	0.00014	2.17	59.32
GG [K252; K324]	2	High	Master Protein	Q13885	Tubulin beta-2A chain [OS=Homo sapiens]	0	39.785	28	9	106	1	445	49.9	4.89	223.17	9	1	2.56	97.7	99.6	102.7	2.93857e+06	2.99705e+06	3.09147e+06	2.80713e+06	2.97045e+06	3.09147e+06	High	High	Peak Found	1
	Confidence	PSM Ambiguity	Annotated Sequence	Modifications	Qvality PEP	Qvality q-value	# Protein Groups	# Proteins	# PSMs	Master Protein Accessions	# Missed Cleavages	Theo. MH+ [Da]	Abundances (Grouped) CV [%]: oxldl	Abundances (Scaled): F7: Sample, oxldl	Abundances (Scaled): F8: Sample, oxldl	Abundances (Scaled): F9: Sample, oxldl	Abundances (Normalized): F7: Sample, oxldl	Abundances (Normalized): F8: Sample, oxldl	Abundances (Normalized): F9: Sample, oxldl	Abundance: F7: Sample, oxldl	Abundance: F8: Sample, oxldl	Abundance: F9: Sample, oxldl	Quan Info	Found in Sample: [S7] F7: Sample, oxldl	Found in Sample: [S8] F8: Sample, oxldl	Found in Sample: [S9] F9: Sample, oxldl	Confidence (by Search Engine): Sequest HT	m/z [Da] (by Search Engine): Sequest HT	RT [min] (by Search Engine): Sequest HT	Percolator q-Value (by Search Engine): Sequest HT	Percolator PEP (by Search Engine): Sequest HT	XCorr (by Search Engine): Sequest HT	Top Apex RT [min]
	High	Unambiguous	[R].KLAVNMVPFPR.[L]	1xGG [K1]	0.0370425	0.00156993	4	11	1	Q13885; Q9BUF5; P07437; P68371	1	1385.77	7.95	90.9	105.6	103.5	2.57329e+06	2.98976e+06	2.93008e+06	2458193	2.96322e+06	2.93008e+06	Shared	High	Peak Found	Peak Found	High	462.596	43.6978	0.000643	0.01032	1.39	43.99
	High	Unambiguous	[R].MSMKEVDEQMLNVQNK.[N]	1xOxidation [M1]; 1xGG [K4]	0.146816	0.00840595	3	4	1	Q13885; P07437; P68371	1	2053.94											No Quan Values	Not Found	Not Found	High	High	685.315	38.4409	0.003205	0.06022	0.67
GG [K71; K108; K112; K126; K132; K187; K242; K1068; K1090; K1119; K1178]	11	High	Master Protein	Q92878	DNA repair protein Rad50 [OS=Homo sapiens]	0	38.876	9	11	30	11	1312	153.8	6.89	10.99	11	0	1.38	98.6	100.1	101.3	1.84806e+07	1.87784e+07	18995530	1.7654e+07	1.86117e+07	18995530	High	High	High	1
	Confidence	PSM Ambiguity	Annotated Sequence	Modifications	Qvality PEP	Qvality q-value	# Protein Groups	# Proteins	# PSMs	Master Protein Accessions	# Missed Cleavages	Theo. MH+ [Da]	Abundances (Grouped) CV [%]: oxldl	Abundances (Scaled): F7: Sample, oxldl	Abundances (Scaled): F8: Sample, oxldl	Abundances (Scaled): F9: Sample, oxldl	Abundances (Normalized): F7: Sample, oxldl	Abundances (Normalized): F8: Sample, oxldl	Abundances (Normalized): F9: Sample, oxldl	Abundance: F7: Sample, oxldl	Abundance: F8: Sample, oxldl	Abundance: F9: Sample, oxldl	Quan Info	Found in Sample: [S7] F7: Sample, oxldl	Found in Sample: [S8] F8: Sample, oxldl	Found in Sample: [S9] F9: Sample, oxldl	Confidence (by Search Engine): Sequest HT	m/z [Da] (by Search Engine): Sequest HT	RT [min] (by Search Engine): Sequest HT	Percolator q-Value (by Search Engine): Sequest HT	Percolator PEP (by Search Engine): Sequest HT	XCorr (by Search Engine): Sequest HT	Top Apex RT [min]
	High	Unambiguous	[K].GNTFVHDPKVAQETDVR.[A]	1xGG [K9]	0.000201974	0.00125174	1	2	5	Q92878	1	2026.99	3.74	96.2	103.6	100.2	1.48072e+06	1.59582e+06	1.54281e+06	1.41449e+06	1.58166e+06	1.54281e+06		High	High	High	High	676.336	26.3353	0.0004274	1.431e-05	1.65	26.39
	High	Unambiguous	[K].LEENIDNIKR.[N]	1xGG [K9]	0.00236798	0.00125174	1	3	4	Q92878	1	1357.71	3.66	97.4	98.4	104.2	1.88935e+06	1.9089e+06	2.02095e+06	1.80485e+06	1.89196e+06	2.02095e+06		High	High	High	High	453.241	25.6259	0.0004274	0.0003229	2.03	25.66
	High	Unambiguous	[K].KTEFKTLEGVITR.[T]	1xGG [K]	0.00615286	0.00125174	1	2	3	Q92878	2	1635.91	4.84	98.6	96	105.4	3.63353e+06	3.54106e+06	3885892	3.47101e+06	3.50963e+06	3885892		High	High	High	High	545.974	35.5186	0.0004274	0.001076	1.99	35.66
	High	Unambiguous	[R].TTELVNKDLDIYYK.[T]	1xGG [K7]	0.0048672	0.00125174	1	3	3	Q92878	1	1828.93	8.33	90.6	106.3	103.2	1.40552e+06	1.64942e+06	1.60166e+06	1.34266e+06	1.63478e+06	1.60166e+06		High	High	High	High	610.316	43.89	0.0004274	0.0007976	1.73	44.13
	High	Unambiguous	[K].VSLSSKCAEIDR.[E]	1xCarbamidomethyl [C7]; 1xGG [K6]	1.06834e-05	0.00125174	1	2	5	Q92878	1	1478.73	1.49	100.6	101.1	98.3	1.82057e+06	1.8297e+06	1.77901e+06	1.73913e+06	1.81346e+06	1.77901e+06		High	High	High	High	493.58	25.5009	0.0004274	3.484e-07	2.97	25.52
	High	Unambiguous	[R].SDADENVSASDKR.[R]	1xGG [K12]	0.003968	0.00125174	1	3	2	Q92878	1	1507.66	3.21	101.8	101.9	96.3	512252	513200	484771	489340	508645	484771		High	High	Peak Found	High	754.334	16.5199	0.0004274	0.0006199	1.66	16.53
	High	Unambiguous	[K].TEFKTLEGVITR.[T]	1xGG [K4]	0.0105709	0.00156993	1	2	2	Q92878	1	1507.81	4.2	103.5	101.1	95.4	3.85861e+06	3.77068e+06	3554636	3.68603e+06	3.73722e+06	3554636		Peak Found	High	High	High	503.275	42.8603	0.0005335	0.002118	1.55	42.86
	High	Unambiguous	[R].YIKALETLR.[Q]	1xGG [K3]	0.0233672	0.00156993	1	3	3	Q92878	1	1220.7	11.91	86.7	109.7	103.6	1.53231e+06	1.93862e+06	1.83065e+06	1.46377e+06	1.92141e+06	1.83065e+06		High	High	High	High	407.571	32.7562	0.0006016	0.005772	1.43	32.83
	High	Unambiguous	[K].GYEEEIIHFKK.[E]	1xGG [K11]	0.0669306	0.00261022	1	3	1	Q92878	1	1506.76	8.96	109.1	91.2	99.7	1.44798e+06	1.21045e+06	1.32234e+06	1.38322e+06	1199711	1.32234e+06		High	Peak Found	Peak Found	High	502.924	35.365	0.0009381	0.02179	0.97	35.54
	High	Unambiguous	[K].HGEKVSLSSK.[C]	1xGG [K4]	0.121601	0.00638102	1	2	1	Q92878	1	1185.62	6.23	92.9	104.7	102.4	387106	436089	426552	369792	432219	426552		Peak Found	High	Peak Found	High	395.879	16.8372	0.002532	0.04716	0.53	16.84
	High	Unambiguous	[K].EIVKSYENELDPLK.[N]	1xGG [K4]	0.142059	0.00810328	1	3	1	Q92878	1	1790.92	17.75	106.6	79.9	113.5	512660	384469	546265	489729	381056	546265		High	Peak Found	Peak Found	High	597.644	44.2047	0.003205	0.05762	0.61	44.38
GG [K68; K96; K99; K107; K109; K198; K243; K279]	8	High	Master Protein	Q15233	Non-POU domain-containing octamer-binding protein [OS=Homo sapiens]	0	38.673	16	8	31	8	471	54.2	8.95	20.78	8	0	0.71	100.4	99.2	100.4	2.82188e+07	2.78758e+07	2.82235e+07	2.69566e+07	2.76284e+07	2.82235e+07	High	High	High	1
	Confidence	PSM Ambiguity	Annotated Sequence	Modifications	Qvality PEP	Qvality q-value	# Protein Groups	# Proteins	# PSMs	Master Protein Accessions	# Missed Cleavages	Theo. MH+ [Da]	Abundances (Grouped) CV [%]: oxldl	Abundances (Scaled): F7: Sample, oxldl	Abundances (Scaled): F8: Sample, oxldl	Abundances (Scaled): F9: Sample, oxldl	Abundances (Normalized): F7: Sample, oxldl	Abundances (Normalized): F8: Sample, oxldl	Abundances (Normalized): F9: Sample, oxldl	Abundance: F7: Sample, oxldl	Abundance: F8: Sample, oxldl	Abundance: F9: Sample, oxldl	Quan Info	Found in Sample: [S7] F7: Sample, oxldl	Found in Sample: [S8] F8: Sample, oxldl	Found in Sample: [S9] F9: Sample, oxldl	Confidence (by Search Engine): Sequest HT	m/z [Da] (by Search Engine): Sequest HT	RT [min] (by Search Engine): Sequest HT	Percolator q-Value (by Search Engine): Sequest HT	Percolator PEP (by Search Engine): Sequest HT	XCorr (by Search Engine): Sequest HT	Top Apex RT [min]
	High	Unambiguous	[K].LVIKNQQFHK.[E]	1xGG [K4]	0.000849765	0.00125174	1	2	4	Q15233	1	1368.77	4.14	104.8	97.8	97.5	7.09677e+06	6.62263e+06	6.60069e+06	6.77934e+06	6.56385e+06	6.60069e+06		High	High	High	High	456.93	21.5346	0.0004274	8.834e-05	1.95	21.61
	High	Unambiguous	[K].GIVEFSGKPAAR.[K]	1xGG [K8]	0.000209361	0.00125174	1	2	6	Q15233	0	1345.72	1.34	100.7	98.5	100.8	8.97625e+06	8.7723e+06	8.98114e+06	8.57476e+06	8694444	8.98114e+06		High	High	High	High	449.245	27.7373	0.0004274	1.505e-05	2.24	27.82
	High	Unambiguous	[K].YGKAGEVFIHK.[D]	1xGG [K3]	0.000340006	0.00125174	1	2	6	Q15233	1	1362.72	3.83	95.6	102	102.4	5.05936e+06	5.40162e+06	5418884	4.83306e+06	5.35368e+06	5418884		High	High	High	High	454.91	23.2669	0.0004274	2.778e-05	2.02	23.38
	High	Unambiguous	[K].AGEVFIHKDK.[G]	1xGG [K]	5.12749e-05	0.00125174	1	2	6	Q15233	1	1257.66	4.7	96.1	98.7	105.2	3.21253e+06	3.30125e+06	3517823	3.06884e+06	3.27195e+06	3517823		High	High	High	High	419.891	19.7718	0.0004274	2.543e-06	2.34	19.85
	High	Unambiguous	[K].ALIEMEKQQQDQVDR.[N]	1xGG [K7]	0.0344827	0.00156993	1	2	2	Q15233	1	1944.94	20.91	115.1	108.8	76.1	479697	453238	317293	458241	449215	317293		Peak Found	High	High	High	648.987	30.5903	0.000643	0.009421	1.24	30.62
	High	Unambiguous	[R].KPGEKTFTQR.[S]	1xGG [K5]	0.0251108	0.00156993	1	1	3	Q15233	1	1305.69	2.95	96.9	102.8	100.2	1.1167e+06	1.18443e+06	1.15483e+06	1066752	1.17392e+06	1.15483e+06		High	High	High	High	435.902	17.1059	0.0006016	0.006285	1.67	17.16
	High	Unambiguous	[R].KLFEKYGK.[A]	1xGG [K5]	0.126454	0.0073273	1	2	1	Q15233	2	1126.63	4.3	103.9	95.4	100.7	1.75985e+06	1.61571e+06	1.70522e+06	1.68114e+06	1.60137e+06	1.70522e+06		High	Peak Found	Peak Found	High	563.817	20.6094	0.0029	0.04953	1.24	20.84
GG [K88; K125; K156; K159; K170; K184; K196; K222; K287; K314; K330; K346; K397]	13	High	Master Protein	P62195-1	26S proteasome regulatory subunit 8 [OS=Homo sapiens]	0	36.817	39	12	39	12	406	45.6	7.55	11.8	12	0	1.46	98.8	101.6	99.5	4.17604e+07	4.29504e+07	4.20637e+07	3.98925e+07	4.25692e+07	4.20637e+07	High	High	High	1
	Confidence	PSM Ambiguity	Annotated Sequence	Modifications	Qvality PEP	Qvality q-value	# Protein Groups	# Proteins	# PSMs	Master Protein Accessions	# Missed Cleavages	Theo. MH+ [Da]	Abundances (Grouped) CV [%]: oxldl	Abundances (Scaled): F7: Sample, oxldl	Abundances (Scaled): F8: Sample, oxldl	Abundances (Scaled): F9: Sample, oxldl	Abundances (Normalized): F7: Sample, oxldl	Abundances (Normalized): F8: Sample, oxldl	Abundances (Normalized): F9: Sample, oxldl	Abundance: F7: Sample, oxldl	Abundance: F8: Sample, oxldl	Abundance: F9: Sample, oxldl	Quan Info	Found in Sample: [S7] F7: Sample, oxldl	Found in Sample: [S8] F8: Sample, oxldl	Found in Sample: [S9] F9: Sample, oxldl	Confidence (by Search Engine): Sequest HT	m/z [Da] (by Search Engine): Sequest HT	RT [min] (by Search Engine): Sequest HT	Percolator q-Value (by Search Engine): Sequest HT	Percolator PEP (by Search Engine): Sequest HT	XCorr (by Search Engine): Sequest HT	Top Apex RT [min]
	High	Unambiguous	[K].GVLLYGPPGTGKTLLAR.[A]	1xGG [K12]	0.000181341	0.00125174	1	2	1	P62195-1	1	1827.05	10.86	87.6	104.7	107.7	1.21591e+07	1.45352e+07	14955718	11615252	14406245	14955718		Peak Found	High	Peak Found	High	609.688	48.1592	0.0004274	1.25e-05	3.08	48.19
	High	Unambiguous	[R].LDILKIHSR.[K]	1xGG [K5]	0.00036315	0.00125174	1	2	6	P62195-1	1	1208.71	3.73	104.1	96.9	99	8.66192e+06	8.05882e+06	8.23528e+06	8274485	7987295	8.23528e+06		High	High	High	High	403.575	28.3487	0.0004274	3.004e-05	1.95	28.48
	High	Unambiguous	[R].KIEFPPPNEEAR.[L]	1xGG [K1]	0.00569035	0.00125174	1	2	12	P62195-1	1	1540.78	68.3	162.8	110	27.3	3.09571e+06	2.09108e+06	518645	2957249	2.07253e+06	518645		High	High	High	High	514.263	29.557	0.0004274	0.0009719	1.78	29.08
	High	Unambiguous	[R].VSGSELVQKFIGEGAR.[M]	1xGG [K9]	3.49548e-05	0.00125174	1	2	6	P62195-1	1	1790.94	1.84	101.8	100.2	98.1	7.77678e+06	7.65416e+06	7495832	7.42894e+06	7.58623e+06	7495832		High	High	High	High	597.651	54.0234	0.0004274	1.565e-06	2.18	54.21
	High	Unambiguous	[R].NDSYTLHKILPNK.[V]	1xGG [K8]	0.00246954	0.00125174	1	2	3	P62195-1	1	1656.87	5.22	99.8	94.9	105.3	3.32598e+06	3.16297e+06	3.511e+06	3177214	3134895	3.511e+06		High	High	High	High	552.962	29.7787	0.0004274	0.0003385	1.81	29.79
	High	Unambiguous	[K].EVIELPVKHPELFEALGIAQPK.[G]	1xGG [K8]	0.00492604	0.00125174	1	2	2	P62195-1	1	2571.42	28.23	123.7	107.5	68.8	3.09514e+06	2.68973e+06	1.72047e+06	2.9567e+06	2.66586e+06	1.72047e+06		Peak Found	High	High	High	643.61	63.0899	0.0004274	0.0008096	2.07	63.39
	High	Unambiguous	[K].HPELFEALGIAQPKGVLLYGPPGTGK.[T]	1xGG [K14]	0.00954359	0.00156993	1	2	2	P62195-1	1	2803.51	33.78		114.2	185.8		1.08549e+06	1.76683e+06		1.07586e+06	1.76683e+06		Not Found	High	High	High	701.634	62.128	0.0005335	0.001859	1.48	62.52
	High	Unambiguous	[R].TMLELLNQLDGFEATKNIK.[V]	1xGG [K16]	0.0374869	0.00156993	1	2	1	P62195-1	1	2292.19	51.92	56.2	86.5	157.3	347691	535251	973747	332139	530500	973747		High	Peak Found	Peak Found	High	764.735	67.9103	0.000643	0.01044	1.07	67.88
	High	Unambiguous	[R].KIAELMPGASGAEVK.[G]	1xGG [K1]	0.051969	0.00184581	1	2	1	P62195-1	1	1614.85	14.56	116.5	94.7	88.8	1.01632e+06	826740	774976	970864	819403	774976		Peak Found	High	Peak Found	High	538.956	33.1506	0.0007091	0.01579	1.22	33.19
	High	Unambiguous	[K].VLVKVHPEGK.[F]	1xGG [K4]	0.0986299	0.00554487	1	2	1	P62195-1	1	1219.72	6.72	92.4	102.2	105.3	265156	293194	302089	253296	290592	302089		Peak Found	Peak Found	High	High	407.244	19.5799	0.002009	0.03576	0.76	19.6
	High	Unambiguous	[K].VPDSTYEMIGGLDKQIK.[E]	1xGG [K]	0.102646	0.00585165	1	2	2	P62195-1	1	2008.01	29.79	119.2	115.1	65.7	800283	773096	441027	764488	766234	441027		High	Peak Found	High	High	670.006	48.2241	0.002101	0.03775	0.81	48.41
	High	Unambiguous	[R].TMLELLNQLDGFEATKNIK.[V]	1xOxidation [M2]; 1xGG [K16]	0.113029	0.00612191	1	2	1	P62195-1	1	2308.19	8.31	94.8	95.6	109.6	898497	906318	1.03871e+06	858309	898274	1.03871e+06		Peak Found	High	Peak Found	High	770.067	59.7356	0.00246	0.0426	0.73	59.76
	High	Unambiguous	[K].DSEKNMSIK.[K]	1xOxidation [M6]; 1xGG [K4]	0.137436	0.00810328	1	2	1	P62195-1	1	1181.55	3.13	96.7	103	100.3	317777	338300	329381	303563	335297	329381		Peak Found	Peak Found	High	High	591.277	15.5113	0.003132	0.05521	0.98	15.53
GG [K652; K748]	2	High	Master Protein	Q14204	Cytoplasmic dynein 1 heavy chain 1 [OS=Homo sapiens]	0	36.774	3	9	31	9	4646	532.1	6.4	32.8	9	0	2.34	97.4	100.6	102	3.7609e+07	3.88422e+07	3.93725e+07	3.59268e+07	3.84975e+07	3.93725e+07	High	High	High	1
	Confidence	PSM Ambiguity	Annotated Sequence	Modifications	Qvality PEP	Qvality q-value	# Protein Groups	# Proteins	# PSMs	Master Protein Accessions	# Missed Cleavages	Theo. MH+ [Da]	Abundances (Grouped) CV [%]: oxldl	Abundances (Scaled): F7: Sample, oxldl	Abundances (Scaled): F8: Sample, oxldl	Abundances (Scaled): F9: Sample, oxldl	Abundances (Normalized): F7: Sample, oxldl	Abundances (Normalized): F8: Sample, oxldl	Abundances (Normalized): F9: Sample, oxldl	Abundance: F7: Sample, oxldl	Abundance: F8: Sample, oxldl	Abundance: F9: Sample, oxldl	Quan Info	Found in Sample: [S7] F7: Sample, oxldl	Found in Sample: [S8] F8: Sample, oxldl	Found in Sample: [S9] F9: Sample, oxldl	Confidence (by Search Engine): Sequest HT	m/z [Da] (by Search Engine): Sequest HT	RT [min] (by Search Engine): Sequest HT	Percolator q-Value (by Search Engine): Sequest HT	Percolator PEP (by Search Engine): Sequest HT	XCorr (by Search Engine): Sequest HT	Top Apex RT [min]
	High	Unambiguous	[K].VNFLPEIITLSKEVR.[N]	1xGG [K12]	0.00223011	0.00125174	1	1	3	Q14204	1	1872.06	9.6	90.3	109.5	100.2	543802	659407	603639	519479	653554	603639		High	High	High	High	624.691	67.197	0.0004274	0.0002997	2.55	67.3
	High	Unambiguous	[R].DLPPVSGSIIWAKQIDR.[Q]	1xGG [K13]	0.000259712	0.00125174	1	1	2	Q14204	1	2009.08	2.43	101.4	97.2	101.4	1.34722e+06	1.29173e+06	1.34798e+06	1.28696e+06	1.28026e+06	1.34798e+06		High	High	Peak Found	High	670.365	58.951	0.0004274	1.969e-05	1.82	59
GG [K92; K95; K112; K114; K144]	5	High	Master Protein	P23528	Cofilin-1 [OS=Homo sapiens]	0	36.723	55	9	29	8	166	18.5	8.09	37.59	9	1	8.21	90.9	102.3	106.9	3.2364e+07	3.64076e+07	3.80448e+07	3.09164e+07	36084484	3.80448e+07	High	High	High	1
	Confidence	PSM Ambiguity	Annotated Sequence	Modifications	Qvality PEP	Qvality q-value	# Protein Groups	# Proteins	# PSMs	Master Protein Accessions	# Missed Cleavages	Theo. MH+ [Da]	Abundances (Grouped) CV [%]: oxldl	Abundances (Scaled): F7: Sample, oxldl	Abundances (Scaled): F8: Sample, oxldl	Abundances (Scaled): F9: Sample, oxldl	Abundances (Normalized): F7: Sample, oxldl	Abundances (Normalized): F8: Sample, oxldl	Abundances (Normalized): F9: Sample, oxldl	Abundance: F7: Sample, oxldl	Abundance: F8: Sample, oxldl	Abundance: F9: Sample, oxldl	Quan Info	Found in Sample: [S7] F7: Sample, oxldl	Found in Sample: [S8] F8: Sample, oxldl	Found in Sample: [S9] F9: Sample, oxldl	Confidence (by Search Engine): Sequest HT	m/z [Da] (by Search Engine): Sequest HT	RT [min] (by Search Engine): Sequest HT	Percolator q-Value (by Search Engine): Sequest HT	Percolator PEP (by Search Engine): Sequest HT	XCorr (by Search Engine): Sequest HT	Top Apex RT [min]
	High	Unambiguous	[K].HELQANCYEEVKDR.[C]	1xCarbamidomethyl [C7]; 1xGG [K12]	0.00362618	0.00125174	1	1	2	P23528	1	1904.86	9.44		140	160		398598	455593		395061	455593		Not Found	High	High	High	635.623	23.4352	0.0004274	0.0005533	1.83	23.4
	High	Unambiguous	[R].YALYDATYETKESK.[K]	1xGG [K]	0.00339441	0.00125174	1	3	3	P23528	1	1795.84	6.22	98.8	94.5	106.7	3.64302e+06	3.48363e+06	3.93611e+06	3.48007e+06	3.45271e+06	3.93611e+06		High	High	High	High	599.284	33.2852	0.0004274	0.0005063	2.35	33.41
	High	Unambiguous	[K].SKMIYASSK.[D]	1xOxidation [M3]; 1xGG [K2]	0.0357401	0.00156993	2	5	3	P23528; P60981-1	1	1144.57	3.12	101.6	102	96.4	781608	784064	741348	746648	777105	741348	Shared	High	High	High	High	572.787	16.8809	0.000643	0.009802	1.07	16.92
	High	Unambiguous	[K].KEDLVFIFWAPESAPLKSK.[M]	1xGG [K]	0.0266617	0.00156993	1	3	3	P23528	2	2319.24	48.79	44.2	121.3	134.5	577396	1.5861e+06	1.75804e+06	551570	1.57202e+06	1.75804e+06		High	Peak Found	High	High	580.565	61.6044	0.0006016	0.006819	1.51	61.7
GG [K252; K331; K335; K358; K536; K550; K551; K615; K626]	9	High	Master Protein	Q6P996-1	Pyridoxal-dependent decarboxylase domain-containing protein 1 [OS=Homo sapiens]	0	35.984	11	9	27	9	788	86.7	5.38	14.56	9	0	5.77	94.1	105.6	100.3	1.63302e+07	1.83319e+07	1.74084e+07	1.55998e+07	1.81692e+07	1.74084e+07	High	High	High	1
	Confidence	PSM Ambiguity	Annotated Sequence	Modifications	Qvality PEP	Qvality q-value	# Protein Groups	# Proteins	# PSMs	Master Protein Accessions	# Missed Cleavages	Theo. MH+ [Da]	Abundances (Grouped) CV [%]: oxldl	Abundances (Scaled): F7: Sample, oxldl	Abundances (Scaled): F8: Sample, oxldl	Abundances (Scaled): F9: Sample, oxldl	Abundances (Normalized): F7: Sample, oxldl	Abundances (Normalized): F8: Sample, oxldl	Abundances (Normalized): F9: Sample, oxldl	Abundance: F7: Sample, oxldl	Abundance: F8: Sample, oxldl	Abundance: F9: Sample, oxldl	Quan Info	Found in Sample: [S7] F7: Sample, oxldl	Found in Sample: [S8] F8: Sample, oxldl	Found in Sample: [S9] F9: Sample, oxldl	Confidence (by Search Engine): Sequest HT	m/z [Da] (by Search Engine): Sequest HT	RT [min] (by Search Engine): Sequest HT	Percolator q-Value (by Search Engine): Sequest HT	Percolator PEP (by Search Engine): Sequest HT	XCorr (by Search Engine): Sequest HT	Top Apex RT [min]
	High	Unambiguous	[R].LPLLLVANAGTAAVGHTDKIGR.[L]	1xGG [K19]	0.000324107	0.00125174	1	6	5	Q6P996-1	1	2301.3	26.37	69.6	115.2	115.3	2.39367e+06	3.96382e+06	3.96721e+06	2.28661e+06	3.92864e+06	3.96721e+06		High	High	High	High	576.081	50.128	0.0004274	2.604e-05	2.37	50.26
	High	Unambiguous	[K].HDDPALTLVAGLTSNKPTDKLR.[A]	1xGG [K20]	3.86996e-05	0.00125174	1	5	7	Q6P996-1	1	2476.32	6.58	99.5	106.8	93.7	6.50956e+06	6.98683e+06	6.12723e+06	6.2184e+06	6924823	6.12723e+06		High	High	High	High	619.834	49.0137	0.0004274	1.781e-06	3.53	48.71
	High	Unambiguous	[R].KGIQEAQVELQKASEER.[L]	1xGG [K12]	0.0052944	0.00125174	1	4	2	Q6P996-1	2	2057.06	8.99	93.9	110.3	95.8	630897	741157	643261	602678	734579	643261		High	Peak Found	High	High	686.359	30.3624	0.0004274	0.0008883	1.6	30.23
	High	Unambiguous	[K].GIQEAQVELQKASEER.[L]	1xGG [K11]	8.76823e-06	0.00125174	1	4	1	Q6P996-1	1	1928.97											No Quan Values	Not Found	Not Found	High	High	643.66	36.6902	0.0004274	2.725e-07	2.44
	High	Unambiguous	[K].SSLKSDPEGENIHAGLLK.[K]	1xGG [K4]	7.98551e-05	0.00125174	1	4	5	Q6P996-1	1	2009.03	4.89	103.3	94.4	102.3	3.11348e+06	2.8444e+06	3.08282e+06	2.97422e+06	2.81915e+06	3.08282e+06		High	High	High	High	503.013	30.1035	0.0004274	4.455e-06	2.28	29.98
	High	Unambiguous	[K].HDDPALTLVAGLTSNKPTDK.[L]	1xGG [K16]	0.0134456	0.00156993	1	5	2	Q6P996-1	0	2207.13	10.63	105.6	106.6	87.7	800610	808279	665093	764800	801106	665093		High	Peak Found	High	High	736.382	48.7063	0.0005335	0.00287	0.74	48.93
	High	Unambiguous	[K].SDPEGENIHAGLLKK.[L]	1xGG [K]	0.0225411	0.00156993	1	4	3	Q6P996-1	1	1721.88	1.81	99.6	102	98.4	2.01647e+06	2.06363e+06	1.99163e+06	1.92628e+06	2045313	1.99163e+06		High	High	High	High	574.632	24.3351	0.0006016	0.005517	1.26	24.62
	High	Unambiguous	[R].IKHACQLSQR.[L]	1xCarbamidomethyl [C5]; 1xGG [K2]	0.0106989	0.00156993	1	5	1	Q6P996-1	1	1354.7	6.03	94.8	98.6	106.6	339724	353060	381953	324529	349927	381953		High	Peak Found	Peak Found	High	452.239	16.8807	0.0005335	0.002148	1.47	17.06
	High	Unambiguous	[R].KGIQEAQVELQK.[A]	1xGG [K1]	0.104413	0.00585165	1	4	1	Q6P996-1	1	1484.81	4.09	95.9	104	100.1	525827	570704	549182	502307	565639	549182		Peak Found	Peak Found	High	High	495.607	25.2693	0.002302	0.03855	0.86	25.24
GG [K116; K202; K310; K370; K656; K691; K947]	7	High	Master Protein	Q9BTW9	Tubulin-specific chaperone D [OS=Homo sapiens]	0	35.317	11	9	27	9	1192	132.5	6.19	9.93	9	0	27.18	72.3	101.1	126.6	9.82166e+06	1.3743e+07	1.72031e+07	9382354	1.3621e+07	1.72031e+07	High	High	High	1
	Confidence	PSM Ambiguity	Annotated Sequence	Modifications	Qvality PEP	Qvality q-value	# Protein Groups	# Proteins	# PSMs	Master Protein Accessions	# Missed Cleavages	Theo. MH+ [Da]	Abundances (Grouped) CV [%]: oxldl	Abundances (Scaled): F7: Sample, oxldl	Abundances (Scaled): F8: Sample, oxldl	Abundances (Scaled): F9: Sample, oxldl	Abundances (Normalized): F7: Sample, oxldl	Abundances (Normalized): F8: Sample, oxldl	Abundances (Normalized): F9: Sample, oxldl	Abundance: F7: Sample, oxldl	Abundance: F8: Sample, oxldl	Abundance: F9: Sample, oxldl	Quan Info	Found in Sample: [S7] F7: Sample, oxldl	Found in Sample: [S8] F8: Sample, oxldl	Found in Sample: [S9] F9: Sample, oxldl	Confidence (by Search Engine): Sequest HT	m/z [Da] (by Search Engine): Sequest HT	RT [min] (by Search Engine): Sequest HT	Percolator q-Value (by Search Engine): Sequest HT	Percolator PEP (by Search Engine): Sequest HT	XCorr (by Search Engine): Sequest HT	Top Apex RT [min]
	High	Unambiguous	[K].LAAQENRPVTDHLDEQAVQGLKQIHQQLYDR.[Q]	1xGG [K22]	0.000192529	0.00125174	1	3	2	Q9BTW9	1	3727.89	93.47	12.3	89.4	198.3	404737	2.93817e+06	6521785	386633	2.91209e+06	6521785		Peak Found	High	High	High	746.383	48.8928	0.0004274	1.347e-05	3.16	48.44
	High	Unambiguous	[R].GELEKLFPR.[S]	1xGG [K5]	0.00351892	0.00125174	1	2	3	Q9BTW9	1	1202.65	24.98	114.9	114	71.2	1.70753e+06	1.69409e+06	1.05766e+06	1.63115e+06	1.67906e+06	1.05766e+06		High	High	High	High	601.83	40.8749	0.0004274	0.0005319	1.95	40.9
	High	Unambiguous	[K].LSLSKMPFR.[G]	1xGG [K5]	0.0278034	0.00156993	1	3	3	Q9BTW9	1	1192.65	18.98	120.2	97.3	82.5	1.14095e+06	923259	783372	1.08992e+06	915065	783372		High	High	High	High	398.221	38.7558	0.000643	0.007139	1.22	38.75
	High	Unambiguous	[R].VIEQLLVGLKDKDTVVR.[W]	1xGG [K10]	0.0557851	0.00184581	1	3	2	Q9BTW9	2	2039.19	46.43	53.2	146.1	100.8	651221	1.78813e+06	1.23361e+06	622093	1.77226e+06	1.23361e+06		Peak Found	High	High	High	510.552	49.6842	0.0007091	0.01722	1.28	49.88
	High	Unambiguous	[R].ILQIAESYLIVSDKAR.[D]	1xGG [K14]	0.0627517	0.00184581	1	3	3	Q9BTW9	1	1933.08	21.17	124	83.9	92.1	777259	526199	577137	742494	521529	577137		High	High	High	High	645.03	54.8993	0.0007091	0.02004	1.17	54.97
	High	Unambiguous	[K].LSLSKMPFR.[G]	1xOxidation [M6]; 1xGG [K5]	0.0787927	0.00400276	1	3	1	Q9BTW9	1	1208.65	58.53	73.2	167.1	59.6	153939	351283	125349	147054	348165	125349		Peak Found	High	Peak Found	High	403.553	32.86	0.001241	0.0268	0.59	32.86
	High	Unambiguous	[R].LGLTFLKPK.[V]	1xGG [K7]	0.106811	0.00612191	1	3	2	Q9BTW9	0	1130.69	12.35	107.2	85.7	107	1.95536e+06	1.56352e+06	1952072	1867904	1.54964e+06	1952072		High	Peak Found	High	High	377.569	40.2337	0.00246	0.03967	0.84	40.5
	High	Unambiguous	[R].GYKTFLR.[L]	1xGG [K3]	0.138198	0.00810328	1	3	1	Q9BTW9	1	998.542	10.56	99.7	110.7	89.6	725970	805944	652252	693499	798791	652252		Peak Found	High	Peak Found	High	499.775	25.4735	0.003132	0.05546	0.88	25.51
GG [K266; K283; K293; K304; K434; K529; K555; K699; K701]	9	High	Master Protein	P46459	Vesicle-fusing ATPase [OS=Homo sapiens]	0	35.06	17	9	26	9	744	82.5	6.95	16.09	9	0	2.51	97.5	100	102.5	2.45189e+07	2.51504e+07	2.57819e+07	2.34222e+07	2.49272e+07	2.57819e+07	High	High	High	1
	Confidence	PSM Ambiguity	Annotated Sequence	Modifications	Qvality PEP	Qvality q-value	# Protein Groups	# Proteins	# PSMs	Master Protein Accessions	# Missed Cleavages	Theo. MH+ [Da]	Abundances (Grouped) CV [%]: oxldl	Abundances (Scaled): F7: Sample, oxldl	Abundances (Scaled): F8: Sample, oxldl	Abundances (Scaled): F9: Sample, oxldl	Abundances (Normalized): F7: Sample, oxldl	Abundances (Normalized): F8: Sample, oxldl	Abundances (Normalized): F9: Sample, oxldl	Abundance: F7: Sample, oxldl	Abundance: F8: Sample, oxldl	Abundance: F9: Sample, oxldl	Quan Info	Found in Sample: [S7] F7: Sample, oxldl	Found in Sample: [S8] F8: Sample, oxldl	Found in Sample: [S9] F9: Sample, oxldl	Confidence (by Search Engine): Sequest HT	m/z [Da] (by Search Engine): Sequest HT	RT [min] (by Search Engine): Sequest HT	Percolator q-Value (by Search Engine): Sequest HT	Percolator PEP (by Search Engine): Sequest HT	XCorr (by Search Engine): Sequest HT	Top Apex RT [min]
	High	Unambiguous	[K].GILLYGPPGCGKTLLAR.[Q]	1xCarbamidomethyl [C10]; 1xGG [K12]	0.00516864	0.00125174	1	2	3	P46459	1	1900.05	7.8	91.9	107.5	100.6	3.44083e+06	4.02386e+06	3767132	3.28693e+06	3.98815e+06	3767132		High	High	High	High	634.021	50.422	0.0004274	0.0008595	1.65	50.52
	High	Unambiguous	[R].VLDDGELLVQQTKNSDR.[T]	1xGG [K13]	4.89466e-07	0.00125174	1	2	4	P46459	1	2044.03	6.51	101.4	92.9	105.7	9.02888e+06	8.27594e+06	9415980	8625032	8.20248e+06	9415980		High	High	High	High	682.015	39.6508	0.0004274	7.078e-09	3.92	39.72
	High	Unambiguous	[R].TTIAQQVKGK.[K]	1xGG [K]	0.00572466	0.00125174	1	2	5	P46459	1	1187.67	3.69	104.3	97.6	98.1	3.48308e+06	3.26211e+06	3.27754e+06	3.32729e+06	3.23316e+06	3.27754e+06		High	High	High	High	594.341	19.3299	0.0004274	0.0009797	1.88	19.49
	High	Unambiguous	[K].VVNGPEILNKYVGESEANIR.[K]	1xGG [K10]	0.00121725	0.00125174	1	2	3	P46459	1	2315.2	13.98	83.9	107.9	108.2	2.44152e+06	3.14307e+06	3.15025e+06	2.33231e+06	3.11517e+06	3.15025e+06		High	High	Peak Found	High	772.404	52.9002	0.0004274	0.0001393	1.97	52.71
	High	Unambiguous	[K].TALAAKIAEESNFPFIK.[I]	1xGG [K6]	0.00516864	0.00125174	1	2	2	P46459	1	1964.05	16.39	83.6	116.3	100.1	762632	1.0618e+06	913895	728521	1.05237e+06	913895		High	High	Peak Found	High	655.355	58.3122	0.0004274	0.000865	1.53	58.43
	High	Unambiguous	[K].ELAVETKNFSGAELEGLVR.[A]	1xGG [K7]	0.00109938	0.00125174	1	2	3	P46459	1	2176.12	1.71	98.2	100.1	101.7	1.19367e+06	1.21587e+06	1235293	1.14028e+06	1.20508e+06	1235293		High	High	High	High	726.046	54.8126	0.0004274	0.000122	2.15	54.87
	High	Unambiguous	[R].EPKVVNGPEILNK.[Y]	1xGG [K3]	0.0409905	0.00156993	1	2	1	P46459	1	1550.85	2.31	97.8	102.4	99.9	1.41245e+06	1.47911e+06	1443051	1.34927e+06	1465980	1443051		Peak Found	High	Peak Found	High	517.622	31.0088	0.000643	0.01171	1.16	31.04
	High	Unambiguous	[R].KLFADAEEEQR.[R]	1xGG [K1]	0.0510552	0.00184581	1	2	2	P46459	1	1449.7	3.36	96.9	99.6	103.6	475031	488211	507749	453783	483878	507749		Peak Found	High	High	High	483.904	24.6724	0.0007091	0.01542	1.41	24.65
GG [K741; K848; K969; K2067; K2119; K2130; K2156; K2161]	8	High	Master Protein	O75165	DnaJ homolog subfamily C member 13 [OS=Homo sapiens]	0	34.795	5	8	27	8	2243	254.3	6.74	29.44	8	0	6.51	97.6	95	107.4	3.14571e+07	3.06319e+07	3.46098e+07	3.005e+07	3.03601e+07	3.46098e+07	High	High	High	1
	Confidence	PSM Ambiguity	Annotated Sequence	Modifications	Qvality PEP	Qvality q-value	# Protein Groups	# Proteins	# PSMs	Master Protein Accessions	# Missed Cleavages	Theo. MH+ [Da]	Abundances (Grouped) CV [%]: oxldl	Abundances (Scaled): F7: Sample, oxldl	Abundances (Scaled): F8: Sample, oxldl	Abundances (Scaled): F9: Sample, oxldl	Abundances (Normalized): F7: Sample, oxldl	Abundances (Normalized): F8: Sample, oxldl	Abundances (Normalized): F9: Sample, oxldl	Abundance: F7: Sample, oxldl	Abundance: F8: Sample, oxldl	Abundance: F9: Sample, oxldl	Quan Info	Found in Sample: [S7] F7: Sample, oxldl	Found in Sample: [S8] F8: Sample, oxldl	Found in Sample: [S9] F9: Sample, oxldl	Confidence (by Search Engine): Sequest HT	m/z [Da] (by Search Engine): Sequest HT	RT [min] (by Search Engine): Sequest HT	Percolator q-Value (by Search Engine): Sequest HT	Percolator PEP (by Search Engine): Sequest HT	XCorr (by Search Engine): Sequest HT	Top Apex RT [min]
	High	Unambiguous	[R].LLLEEDENEESGSIKR.[S]	1xGG [K15]	5.14207e-09	0.00125174	1	1	4	O75165	1	1974.96	8.1	93.9	96.9	109.2	1.25243e+07	1.29247e+07	14564043	11964122	12809997	14564043		High	High	High	High	658.992	33.9918	0.0004274	2.24e-11	5.8	33.9
	High	Unambiguous	[K].LLEGIGLENLDSPAATKAQIVK.[A]	1xGG [K]	0.00586397	0.00125174	1	1	5	O75165	1	2394.32	5.92	94.3	99.6	106.1	6.93309e+06	7.32623e+06	7803036	6.62298e+06	7261210	7803036		High	High	High	High	798.78	55.9603	0.0004274	0.001009	2.04	56.18
	High	Unambiguous	[R].NNAIPKSAIR.[V]	1xGG [K6]	0.00385061	0.00125174	1	1	4	O75165	1	1197.67	0.27	99.7	100	100.3	4.05932e+06	4.07275e+06	4.0814e+06	3877750	4.0366e+06	4.0814e+06		High	High	High	High	399.895	21.1915	0.0004274	0.000596	1.66	21.24
	High	Unambiguous	[K].EQSELVAQALKADLVPYLLK.[L]	1xGG [K11]	0.000318338	0.00125174	1	1	3	O75165	1	2342.3	15.49	90	92.1	117.8	1.20575e+06	1.23403e+06	1.57835e+06	1.15182e+06	1.22307e+06	1.57835e+06		High	High	High	High	781.437	69.6149	0.0004274	2.561e-05	1.87	69.64
	High	Unambiguous	[R].ATVPLQSNVIEAAPDMKR.[E]	1xGG [K17]	0.000387868	0.00125174	1	1	3	O75165	1	2054.07	6.38	103.5	103.8	92.6	1.32506e+06	1.32878e+06	1.18562e+06	1.26579e+06	1.31699e+06	1.18562e+06		High	High	High	High	685.362	41.9375	0.0004274	3.273e-05	2.3	42.2
	High	Unambiguous	[R].MFQKEQSELVAQALK.[A]	1xGG [K4]	0.0130474	0.00156993	1	1	3	O75165	1	1863.96	49.54	127.2	42.8	130	2.45986e+06	828136	2.51459e+06	2.34983e+06	820786	2.51459e+06		High	High	High	High	621.992	43.478	0.0005335	0.00277	1.19	43.76
	High	Unambiguous	[K].AQIVKALK.[A]	1xGG [K5]	0.040265	0.00156993	1	1	3	O75165	1	984.62	1.45	101.6	99.4	98.9	2.55583e+06	2.4998e+06	2487538	2.44152e+06	2.47762e+06	2487538		High	High	High	High	492.814	21.2495	0.000643	0.01141	1.86	21.3
	High	Unambiguous	[K].ENINQKPVVLR.[K]	1xGG [K6]	0.0472718	0.00184581	1	1	1	O75165	0	1423.8	3.3	97.9	103.8	98.3	393845	417486	395240	376229	413781	395240		High	Peak Found	Peak Found	High	475.272	25.975	0.0007091	0.01401	0.56	26.25
	High	Unambiguous	[R].MFQKEQSELVAQALK.[A]	1xOxidation [M1]; 1xGG [K4]	0.104413	0.00585165	1	1	1	O75165	1	1879.96											No Quan Values	High	Not Found	Not Found	High	627.325	40.6605	0.002206	0.03851	0.81
GG [K69; K83; K110; K239; K242; K381; K388; K698]	8	High	Master Protein	P52272	Heterogeneous nuclear ribonucleoprotein M [OS=Homo sapiens]	0	34.033	14	9	30	9	730	77.5	8.7	26.4	9	0	0.68	99.5	99.8	100.8	3.0363e+07	3.04513e+07	3.07574e+07	2.90049e+07	3.01811e+07	3.07574e+07	High	High	High	1
	Confidence	PSM Ambiguity	Annotated Sequence	Modifications	Qvality PEP	Qvality q-value	# Protein Groups	# Proteins	# PSMs	Master Protein Accessions	# Missed Cleavages	Theo. MH+ [Da]	Abundances (Grouped) CV [%]: oxldl	Abundances (Scaled): F7: Sample, oxldl	Abundances (Scaled): F8: Sample, oxldl	Abundances (Scaled): F9: Sample, oxldl	Abundances (Normalized): F7: Sample, oxldl	Abundances (Normalized): F8: Sample, oxldl	Abundances (Normalized): F9: Sample, oxldl	Abundance: F7: Sample, oxldl	Abundance: F8: Sample, oxldl	Abundance: F9: Sample, oxldl	Quan Info	Found in Sample: [S7] F7: Sample, oxldl	Found in Sample: [S8] F8: Sample, oxldl	Found in Sample: [S9] F9: Sample, oxldl	Confidence (by Search Engine): Sequest HT	m/z [Da] (by Search Engine): Sequest HT	RT [min] (by Search Engine): Sequest HT	Percolator q-Value (by Search Engine): Sequest HT	Percolator PEP (by Search Engine): Sequest HT	XCorr (by Search Engine): Sequest HT	Top Apex RT [min]
	High	Unambiguous	[R].INEILSNALKR.[G]	1xGG [K10]	0.000596866	0.00125174	1	2	6	P52272	1	1384.79	3.8	101.1	95.8	103.1	5.02573e+06	4.75949e+06	5.12465e+06	4.80094e+06	4.71725e+06	5.12465e+06		High	High	High	High	462.268	35.4944	0.0004274	5.64e-05	2.34	35.5
	High	Unambiguous	[K].VGEVTYVELLMDAEGKSR.[G]	1xGG [K16]	0.00174401	0.00125174	1	2	2	P52272	1	2110.05	10.79	89.3	110.9	99.8	929451	1.154e+06	1.03819e+06	887878	1.14376e+06	1.03819e+06		High	Peak Found	High	High	704.021	63.4165	0.0004274	0.0002183	1.67	63.7
	High	Unambiguous	[K].RGEIIAKQGGGGGGGSVPGIER.[M]	1xGG [K7]	0.0034561	0.00125174	1	2	6	P52272	2	2166.14	2.43	102	97.3	100.6	7.05808e+06	6.7314e+06	6.96123e+06	6.74238e+06	6.67166e+06	6.96123e+06		High	High	High	High	722.717	26.6217	0.0004274	0.0005191	2.02	26.72
	High	Unambiguous	[R].FEPYANPTKR.[Y]	1xGG [K9]	0.00698084	0.00125174	1	2	3	P52272	1	1336.66	1.73	98	101.3	100.7	7.38705e+06	7.63193e+06	7.58671e+06	7056641	7564199	7.58671e+06		High	High	High	High	446.226	23.4643	0.0004274	0.001255	2.73	23.45
	High	Unambiguous	[R].AFITNIPFDVKWQSLK.[D]	1xGG [K11]	0.000113006	0.00125174	1	2	3	P52272	1	2021.09	6.91	92.1	103.4	104.6	2.81422e+06	3.16039e+06	3.19682e+06	2.68835e+06	3.13234e+06	3.19682e+06		High	High	High	High	674.366	64.1312	0.0004274	6.9e-06	2.48	64.15
	High	Unambiguous	[K].GCGVVKFESPEVAER.[A]	1xCarbamidomethyl [C2]; 1xGG [K6]	0.00190813	0.00125174	1	2	3	P52272	1	1777.85	7.61	108.8	95.9	95.3	1.04617e+06	922736	916403	999380	914546	916403		High	High	High	High	593.29	33.2771	0.0004274	0.0002462	1.66	33.51
	High	Unambiguous	[R].GEIIAKQGGGGGGGSVPGIER.[M]	1xGG [K6]	0.0128914	0.00156993	1	2	4	P52272	1	2010.04	1.1	99.5	101.3	99.2	4.9439e+06	5.03057e+06	4929305	4722770	4985918	4929305		High	High	High	High	670.683	30.8753	0.0005335	0.002726	1.04	30.93
	High	Unambiguous	[R].ADILEDKDGK.[S]	1xGG [K7]	0.0189392	0.00156993	1	2	2	P52272	1	1217.6	7.96	109.2	95.3	95.5	409279	357183	358002	390972	354013	358002		Peak Found	High	High	High	406.539	21.698	0.0006016	0.004417	1.31	21.68
	High	Unambiguous	[R].ADILEDKDGKSR.[G]	1xGG [K10]	0.0551309	0.00184581	1	2	1	P52272	2	1460.73	7.38	107.1	100.6	92.3	749062	703653	646055	715558	697407	646055		High	Peak Found	Peak Found	High	730.87	18.8386	0.0007091	0.01704	1.15	18.97
GG [K34; K210; K222; K248; K340; K356; K407; K422]	8	High	Master Protein	P35998	26S proteasome regulatory subunit 7 [OS=Homo sapiens]	0	33.681	25	8	26	8	433	48.6	5.95	24.78	8	0	8.52	104.9	90.2	104.9	2.88349e+07	2.47781e+07	2.8834e+07	2.75452e+07	2.45582e+07	2.8834e+07	High	High	High	1
	Confidence	PSM Ambiguity	Annotated Sequence	Modifications	Qvality PEP	Qvality q-value	# Protein Groups	# Proteins	# PSMs	Master Protein Accessions	# Missed Cleavages	Theo. MH+ [Da]	Abundances (Grouped) CV [%]: oxldl	Abundances (Scaled): F7: Sample, oxldl	Abundances (Scaled): F8: Sample, oxldl	Abundances (Scaled): F9: Sample, oxldl	Abundances (Normalized): F7: Sample, oxldl	Abundances (Normalized): F8: Sample, oxldl	Abundances (Normalized): F9: Sample, oxldl	Abundance: F7: Sample, oxldl	Abundance: F8: Sample, oxldl	Abundance: F9: Sample, oxldl	Quan Info	Found in Sample: [S7] F7: Sample, oxldl	Found in Sample: [S8] F8: Sample, oxldl	Found in Sample: [S9] F9: Sample, oxldl	Confidence (by Search Engine): Sequest HT	m/z [Da] (by Search Engine): Sequest HT	RT [min] (by Search Engine): Sequest HT	Percolator q-Value (by Search Engine): Sequest HT	Percolator PEP (by Search Engine): Sequest HT	XCorr (by Search Engine): Sequest HT	Top Apex RT [min]
	High	Unambiguous	[K].GVLLFGPPGTGKTLCAR.[A]	1xCarbamidomethyl [C15]; 1xGG [K12]	0.000110332	0.00125174	1	2	3	P35998	1	1858	10.73	161.4		138.6	3.50601e+06		3011511	3.3492e+06		3011511		Peak Found	High	High	High	620.004	47.8321	0.0004274	6.687e-06	2.36	47.85
	High	Unambiguous	[R].KIEFSLPDLEGR.[T]	1xGG [K1]	0.00387381	0.00125174	1	2	3	P35998	1	1517.8	2.88	96.9	102.6	100.5	5.6786e+06	6.01138e+06	5.89118e+06	5424609	5958025	5.89118e+06		High	High	High	High	506.604	51.6831	0.0004274	0.0005985	1.89	51.93
	High	Unambiguous	[R].VIGSELVQKYVGEGAR.[M]	1xGG [K9]	8.25871e-06	0.00125174	1	2	5	P35998	1	1818.97	1.06	101.2	99.2	99.6	1.03371e+07	1.01307e+07	10177716	9874708	10040753	10177716		High	High	High	High	606.995	47.3344	0.0004274	2.517e-07	2.94	47.47
	High	Unambiguous	[R].THIFKIHAR.[S]	1xGG [K5]	0.000618696	0.00125174	1	2	3	P35998	1	1236.7	4.19	101.7	103.1	95.2	1.58089e+06	1.60265e+06	1.48042e+06	1.51018e+06	1.58843e+06	1.48042e+06		High	High	High	High	412.903	20.8041	0.0004274	5.915e-05	2.06	20.86
	High	Unambiguous	[K].SYAKFSATPR.[Y]	1xGG [K4]	0.00387381	0.00125174	1	2	6	P35998	1	1241.63	1.77	101.5	98	100.5	1.37575e+06	1.32937e+06	1.36301e+06	1.31422e+06	1317571	1.36301e+06		High	High	High	High	621.318	22.6218	0.0004274	0.0005993	2.05	22.84
	High	Unambiguous	[R].ALDEGDIALLKTYGQSTYSR.[Q]	1xGG [K11]	0.00723729	0.00125174	1	1	3	P35998	1	2315.15	36.51	120.6	121.6	57.8	595257	600023	285549	568633	594698	285549		High	High	High	High	772.388	55.7771	0.0004274	0.00132	1.34	55.8
	High	Unambiguous	[R].FVNLGIEPPKGVLLFGPPGTGK.[T]	1xGG [K10]	0.0057939	0.00125174	1	2	2	P35998	1	2351.31	6.69	92.3	103.3	104.4	2.6736e+06	2.99148e+06	3.02448e+06	2.55401e+06	2.96493e+06	3.02448e+06		Peak Found	High	High	High	784.442	66.2943	0.0004274	0.0009964	1.35	66.51
	High	Unambiguous	[K].IATEKDFLEAVNK.[V]	1xGG [K5]	0.0129692	0.00156993	1	2	1	P35998	1	1591.83	25.76	105.3	72	122.7	3.08774e+06	2.11254e+06	3600137	2949635	2.09379e+06	3600137		Peak Found	Peak Found	High	High	531.282	41.5964	0.0005335	0.002745	1.23	41.69
GG [K108; K109; K114; K128; K136; K243; K258; K303; K345; K346]	10	High	Master Protein	P17302	Gap junction alpha-1 protein [OS=Homo sapiens]	0	33.284	28	8	32	8	382	43	8.76	12.76	8	0	1.89	97.9	100.5	101.6	2.89108e+07	2.96842e+07	2.99953e+07	2.76176e+07	2.94208e+07	2.99953e+07	High	High	High	1
	Confidence	PSM Ambiguity	Annotated Sequence	Modifications	Qvality PEP	Qvality q-value	# Protein Groups	# Proteins	# PSMs	Master Protein Accessions	# Missed Cleavages	Theo. MH+ [Da]	Abundances (Grouped) CV [%]: oxldl	Abundances (Scaled): F7: Sample, oxldl	Abundances (Scaled): F8: Sample, oxldl	Abundances (Scaled): F9: Sample, oxldl	Abundances (Normalized): F7: Sample, oxldl	Abundances (Normalized): F8: Sample, oxldl	Abundances (Normalized): F9: Sample, oxldl	Abundance: F7: Sample, oxldl	Abundance: F8: Sample, oxldl	Abundance: F9: Sample, oxldl	Quan Info	Found in Sample: [S7] F7: Sample, oxldl	Found in Sample: [S8] F8: Sample, oxldl	Found in Sample: [S9] F9: Sample, oxldl	Confidence (by Search Engine): Sequest HT	m/z [Da] (by Search Engine): Sequest HT	RT [min] (by Search Engine): Sequest HT	Percolator q-Value (by Search Engine): Sequest HT	Percolator PEP (by Search Engine): Sequest HT	XCorr (by Search Engine): Sequest HT	Top Apex RT [min]
	High	Unambiguous	[K].LNKKEEELK.[V]	1xGG [K]	0.00811324	0.00125174	1	1	4	P17302	2	1244.68	1.52	100.5	101.2	98.3	2.97515e+06	2.99493e+06	2.90925e+06	2.84208e+06	2968352	2.90925e+06		High	High	High	High	415.567	16.5977	0.0004274	0.001525	1.61	16.78
	High	Unambiguous	[K].GKSDPYHATSGALSPAK.[D]	1xGG [K2]	0.00112605	0.00125174	1	1	6	P17302	1	1800.89	3.2	103.7	97.8	98.6	4.44644e+06	4.19326e+06	4.22848e+06	4.24756e+06	4.15604e+06	4.22848e+06		High	High	High	High	600.968	22.0076	0.0004274	0.000126	2.26	22.09
	High	Unambiguous	[R].MGQAGSTISNSHAQPFDFPDDNQNSKK.[L]	1xGG [K]	0.00119557	0.00125174	1	1	3	P17302	1	3035.35	2.2	97.5	101.4	101.1	5.76606e+06	5.99893e+06	5.98367e+06	5.50816e+06	5.94569e+06	5.98367e+06		High	High	High	High	759.593	35.0993	0.0004274	0.0001361	2.64	35.19
	High	Unambiguous	[K].SDPYHATSGALSPAKDCGSQK.[Y]	1xCarbamidomethyl [C17]; 1xGG [K15]	0.000348246	0.00125174	1	1	6	P17302	1	2291.04	1.83	102.1	98.8	99.1	9.51376e+06	9.20464e+06	9.23422e+06	9.08823e+06	9.12294e+06	9.23422e+06		High	High	High	High	573.514	23.7612	0.0004274	2.857e-05	2.59	23.74
	High	Unambiguous	[R].NYNKQASEQNWANYSAEQNR.[M]	1xGG [K4]	0.0368222	0.00156993	1	1	3	P17302	1	2529.11	6.16	102.5	104.5	93	1.12015e+06	1.14267e+06	1016510	1.07005e+06	1.13253e+06	1016510		High	High	High	High	843.708	31.4456	0.000643	0.01018	1.27	31.49
	High	Unambiguous	[R].MGQAGSTISNSHAQPFDFPDDNQNSKK.[L]	1xOxidation [M1]; 1xGG [K]	0.013365	0.00156993	1	1	5	P17302	1	3051.35	12.17	86.7	102.7	110.6	2.43412e+06	2.88405e+06	3.10455e+06	2.32525e+06	2.85845e+06	3.10455e+06		High	High	High	High	763.592	32.8417	0.0005335	0.002857	1.64	32.95
	High	Unambiguous	[K].VAQTDGVNVDMHLKQIEIK.[K]	1xGG [K14]	0.0110255	0.00156993	1	1	3	P17302	1	2252.17	16.23	83.3	101	115.7	1.51695e+06	1.8386e+06	2107153	1.4491e+06	1.82228e+06	2107153		High	High	High	High	563.798	42.1632	0.0005335	0.002237	1.4	42.4
	High	Unambiguous	[K].KEEELKVAQTDGVNVDMHLK.[Q]	1xOxidation [M17]; 1xGG [K6]	0.0279704	0.00156993	1	1	1	P17302	2	2413.2	18.66	78.5	112.1	109.4	682296	974239	950799	651778	965592	950799		Peak Found	High	Peak Found	High	604.056	29.2093	0.000643	0.007213	1.04	29.2
	High	Unambiguous	[K].FKYGIEEHGK.[V]	1xGG [K2]	0.0453488	0.00156993	1	1	1	P17302	1	1321.65	0.86	99.9	99.2	100.9	455817	452916	460648	435429	448896	460648		High	Peak Found	Peak Found	High	441.223	21.2636	0.000643	0.01333	0.88	21.46
GG [K778; K1119; K1127; K1313; K1325; K1411; K1657]	7	High	Master Protein	P27708	CAD protein [OS=Homo sapiens]	0	33.145	4	9	27	9	2225	242.8	6.46	12.75	9	0	3.48	102.7	96.1	101.2	2.49831e+07	2.33716e+07	2.46326e+07	2.38656e+07	2.31642e+07	2.46326e+07	High	High	High	1
	Confidence	PSM Ambiguity	Annotated Sequence	Modifications	Qvality PEP	Qvality q-value	# Protein Groups	# Proteins	# PSMs	Master Protein Accessions	# Missed Cleavages	Theo. MH+ [Da]	Abundances (Grouped) CV [%]: oxldl	Abundances (Scaled): F7: Sample, oxldl	Abundances (Scaled): F8: Sample, oxldl	Abundances (Scaled): F9: Sample, oxldl	Abundances (Normalized): F7: Sample, oxldl	Abundances (Normalized): F8: Sample, oxldl	Abundances (Normalized): F9: Sample, oxldl	Abundance: F7: Sample, oxldl	Abundance: F8: Sample, oxldl	Abundance: F9: Sample, oxldl	Quan Info	Found in Sample: [S7] F7: Sample, oxldl	Found in Sample: [S8] F8: Sample, oxldl	Found in Sample: [S9] F9: Sample, oxldl	Confidence (by Search Engine): Sequest HT	m/z [Da] (by Search Engine): Sequest HT	RT [min] (by Search Engine): Sequest HT	Percolator q-Value (by Search Engine): Sequest HT	Percolator PEP (by Search Engine): Sequest HT	XCorr (by Search Engine): Sequest HT	Top Apex RT [min]
	High	Unambiguous	[R].LSSFVTKGYR.[T]	1xGG [K7]	0.000194848	0.00125174	1	1	5	P27708	1	1271.67	3.04	99.5	97.2	103.3	1.13337e+07	1.10755e+07	1.17612e+07	1.08267e+07	10977189	1.17612e+07		High	High	High	High	424.563	26.8291	0.0004274	1.367e-05	2.76	26.91
	High	Unambiguous	[K].NKSELLPTVR.[L]	1xGG [K2]	0.0112939	0.00156993	1	1	6	P27708	1	1270.71	4.23	104.2	95.8	100	7.11121e+06	6.53452e+06	6.82091e+06	6793137	6.47652e+06	6.82091e+06		High	High	High	High	635.859	26.9244	0.0005335	0.002312	1.49	27.33
	High	Unambiguous	[R].SFEEAFQKALR.[M]	1xGG [K8]	0.0134456	0.00156993	1	1	2	P27708	1	1439.73	8.66	108.9	99.5	91.6	1.40312e+06	1.28131e+06	1.18024e+06	1.34036e+06	1269935	1.18024e+06		High	Peak Found	High	High	480.581	44.7291	0.0005335	0.00287	1.42	44.78
	High	Unambiguous	[R].RLSSFVTKGYR.[T]	1xGG [K8]	0.0199911	0.00156993	1	1	3	P27708	2	1427.78	5.51	99.6	94.7	105.7	592865	563598	629122	566347	558596	629122		High	High	High	High	476.597	25.2353	0.0006016	0.004726	1.6	25.23
	High	Unambiguous	[R].LGPGKGEVRPELGSR.[Q]	1xGG [K5]	0.0233672	0.00156993	1	1	2	P27708	1	1665.9	6.01	105	93.3	101.7	528817	470018	511974	505164	465847	511974		Peak Found	High	High	High	555.973	23.9995	0.0006016	0.005758	1.29	23.96
	High	Unambiguous	[R].FLSSAAAVSKEHPVVISK.[F]	1xGG [K10]	0.0101963	0.00156993	1	1	2	P27708	1	1984.09	38.3	190.6		109.4	1.6164e+06		927475	1.5441e+06		927475		High	Not Found	High	High	496.776	32.337	0.0005335	0.002031	1.22	32.64
	High	Unambiguous	[K].KNILLTIGSYK.[N]	1xGG [K1]	0.0177282	0.00156993	1	1	2	P27708	1	1363.79	21.39	78.4	121.2	100.3	790523	1.22166e+06	1.01124e+06	755164	1.21081e+06	1.01124e+06		High	High	Peak Found	High	682.4	42.5902	0.0006016	0.004063	1.22	42.59
	High	Unambiguous	[K].EHPVVISKFIQEAK.[E]	1xGG [K8]	0.116916	0.00638102	1	1	2	P27708	1	1738.95											No Quan Values	High	Not Found	High	High	580.321	37.9241	0.002532	0.04467	0.73
GG [K265; K352; K551; K609; K620; K626; K635; K637; K670]	9	High	Master Protein	Q00839	Heterogeneous nuclear ribonucleoprotein U [OS=Homo sapiens]	0	32.664	16	9	29	9	825	90.5	6	10.31	9	0	3.5	96.1	102.9	101	1.51195e+07	1.61831e+07	1.58934e+07	1.44432e+07	1.60394e+07	1.58934e+07	High	High	High	1
	Confidence	PSM Ambiguity	Annotated Sequence	Modifications	Qvality PEP	Qvality q-value	# Protein Groups	# Proteins	# PSMs	Master Protein Accessions	# Missed Cleavages	Theo. MH+ [Da]	Abundances (Grouped) CV [%]: oxldl	Abundances (Scaled): F7: Sample, oxldl	Abundances (Scaled): F8: Sample, oxldl	Abundances (Scaled): F9: Sample, oxldl	Abundances (Normalized): F7: Sample, oxldl	Abundances (Normalized): F8: Sample, oxldl	Abundances (Normalized): F9: Sample, oxldl	Abundance: F7: Sample, oxldl	Abundance: F8: Sample, oxldl	Abundance: F9: Sample, oxldl	Quan Info	Found in Sample: [S7] F7: Sample, oxldl	Found in Sample: [S8] F8: Sample, oxldl	Found in Sample: [S9] F9: Sample, oxldl	Confidence (by Search Engine): Sequest HT	m/z [Da] (by Search Engine): Sequest HT	RT [min] (by Search Engine): Sequest HT	Percolator q-Value (by Search Engine): Sequest HT	Percolator PEP (by Search Engine): Sequest HT	XCorr (by Search Engine): Sequest HT	Top Apex RT [min]
	High	Unambiguous	[R].HLYTKDIDIHEVR.[I]	1xGG [K5]	0.0001033	0.00125174	1	2	6	Q00839	1	1752.9	8.05	95.4	95.3	109.3	4.33639e+06	4.32788e+06	4.96581e+06	4.14243e+06	4.28947e+06	4.96581e+06		High	High	High	High	438.981	27.9418	0.0004274	6.17e-06	2.6	28.01
	High	Unambiguous	[R].GYFEYIEENKYSR.[A]	1xGG [K10]	0.00618996	0.00125174	1	2	3	Q00839	1	1811.82	10.37	94.8	111.9	93.2	1.1082e+06	1.30827e+06	1.08965e+06	1.05863e+06	1296657	1.08965e+06		High	High	High	High	604.613	44.6233	0.0004274	0.001079	1.63	44.67
	High	Unambiguous	[K].KAEVEGKDLPEHAVLK.[M]	1xGG [K]	0.000957895	0.00125174	1	2	4	Q00839	2	1877.01	3.29	101.4	102.4	96.2	1.54542e+06	1.56111e+06	1.4674e+06	1.47629e+06	1.54726e+06	1.4674e+06		High	Peak Found	High	High	470.009	24.33	0.0004274	0.0001026	1.86	24.32
	High	Unambiguous	[K].DLPEHAVLKMK.[G]	1xGG [K]	0.00169251	0.00125174	1	2	3	Q00839	1	1394.75	9.2	104.6	106	89.4	2.93469e+06	2.97317e+06	2.50798e+06	2.80342e+06	2.94678e+06	2.50798e+06		High	High	High	High	465.587	28.5515	0.0004274	0.00021	2.4	28.64
	High	Unambiguous	[K].DLPEHAVLKMK.[G]	1xOxidation [M10]; 1xGG [K11]	0.0199911	0.00156993	1	2	2	Q00839	1	1410.74	2.25	99.8	97.9	102.4	1.12745e+06	1.10612e+06	1.15668e+06	1.07702e+06	1096298	1.15668e+06		Peak Found	High	High	High	470.918	23.0932	0.0006016	0.004713	1.38	23.16
	High	Unambiguous	[K].AVVVCPKDEDYK.[Q]	1xCarbamidomethyl [C5]; 1xGG [K7]	0.0108283	0.00156993	1	2	2	Q00839	1	1536.74	13.07	112.9	100.3	86.8	435319	386524	334538	415847	383094	334538		High	Peak Found	High	High	512.917	24.2816	0.0005335	0.00219	1.16	24.28
	High	Unambiguous	[K].QMADTGKLNTLLQR.[A]	1xOxidation [M2]; 1xGG [K7]	0.0319057	0.00156993	1	2	2	Q00839	1	1718.89											No Quan Values	High	High	Not Found	High	573.633	36.986	0.000643	0.008548	1.26
	High	Unambiguous	[K].QMADTGKLNTLLQR.[A]	1xGG [K7]	0.0346892	0.00156993	1	2	2	Q00839	1	1702.89	8.05	103	90.9	106.1	2.09216e+06	1.84666e+06	2.15684e+06	1.99858e+06	1.83027e+06	2.15684e+06		High	High	Peak Found	High	568.3	41.2824	0.000643	0.009472	1.21	41.44
	High	Unambiguous	[K].LLEQYKEESKK.[A]	1xGG [K6]	0.0198714	0.00156993	1	2	1	Q00839	2	1508.8	3.22	103.7	98.6	97.7	812261	772829	765362	775930	765970	765362		Peak Found	Peak Found	High	High	503.604	20.2546	0.0006016	0.004705	1.64	20.22
GG [K58; K252]	2	High	Master Protein	Q9BUF5	Tubulin beta-6 chain [OS=Homo sapiens]	0	32.466	14	5	103	2	446	49.8	4.88	227.73	5	0	0.92	99.3	101	99.6	6.53307e+06	6.64652e+06	6554308	6.24086e+06	6587527	6554308	High	High	High	1
	Confidence	PSM Ambiguity	Annotated Sequence	Modifications	Qvality PEP	Qvality q-value	# Protein Groups	# Proteins	# PSMs	Master Protein Accessions	# Missed Cleavages	Theo. MH+ [Da]	Abundances (Grouped) CV [%]: oxldl	Abundances (Scaled): F7: Sample, oxldl	Abundances (Scaled): F8: Sample, oxldl	Abundances (Scaled): F9: Sample, oxldl	Abundances (Normalized): F7: Sample, oxldl	Abundances (Normalized): F8: Sample, oxldl	Abundances (Normalized): F9: Sample, oxldl	Abundance: F7: Sample, oxldl	Abundance: F8: Sample, oxldl	Abundance: F9: Sample, oxldl	Quan Info	Found in Sample: [S7] F7: Sample, oxldl	Found in Sample: [S8] F8: Sample, oxldl	Found in Sample: [S9] F9: Sample, oxldl	Confidence (by Search Engine): Sequest HT	m/z [Da] (by Search Engine): Sequest HT	RT [min] (by Search Engine): Sequest HT	Percolator q-Value (by Search Engine): Sequest HT	Percolator PEP (by Search Engine): Sequest HT	XCorr (by Search Engine): Sequest HT	Top Apex RT [min]
	High	Unambiguous	[R].INVYYNESSSQKYVPR.[A]	1xGG [K12]	0.00039254	0.00125174	1	1	3	Q9BUF5	1	2061	4.56	94.7	102.6	102.7	2.09669e+06	2.27021e+06	2.27305e+06	2.00291e+06	2250059	2.27305e+06		High	High	High	High	687.674	35.4633	0.0004274	3.336e-05	2.49	35.69
	High	Unambiguous	[R].KLAVNMVPFPR.[L]	1xGG [K1]	0.0370425	0.00156993	4	11	1	Q13885; Q9BUF5; P07437; P68371	1	1385.77	7.95	90.9	105.6	103.5	2.57329e+06	2.98976e+06	2.93008e+06	2458193	2.96322e+06	2.93008e+06	Shared	High	Peak Found	Peak Found	High	462.596	43.6978	0.000643	0.01032	1.39	43.99
GG [K355; K662; K671; K673; K679; K817; K833; K835; K855]	9	High	Master Protein	Q9BSJ8	Extended synaptotagmin-1 [OS=Homo sapiens]	0	32.075	9	8	25	8	1104	122.8	5.83	10.38	8	0	1.23	99.2	99.4	101.4	2.16701e+07	2.17247e+07	2.21606e+07	2.07008e+07	2.15319e+07	2.21606e+07	High	High	High	1
	Confidence	PSM Ambiguity	Annotated Sequence	Modifications	Qvality PEP	Qvality q-value	# Protein Groups	# Proteins	# PSMs	Master Protein Accessions	# Missed Cleavages	Theo. MH+ [Da]	Abundances (Grouped) CV [%]: oxldl	Abundances (Scaled): F7: Sample, oxldl	Abundances (Scaled): F8: Sample, oxldl	Abundances (Scaled): F9: Sample, oxldl	Abundances (Normalized): F7: Sample, oxldl	Abundances (Normalized): F8: Sample, oxldl	Abundances (Normalized): F9: Sample, oxldl	Abundance: F7: Sample, oxldl	Abundance: F8: Sample, oxldl	Abundance: F9: Sample, oxldl	Quan Info	Found in Sample: [S7] F7: Sample, oxldl	Found in Sample: [S8] F8: Sample, oxldl	Found in Sample: [S9] F9: Sample, oxldl	Confidence (by Search Engine): Sequest HT	m/z [Da] (by Search Engine): Sequest HT	RT [min] (by Search Engine): Sequest HT	Percolator q-Value (by Search Engine): Sequest HT	Percolator PEP (by Search Engine): Sequest HT	XCorr (by Search Engine): Sequest HT	Top Apex RT [min]
	High	Unambiguous	[R].IHVLEAQDLIAKDR.[F]	1xGG [K12]	6.34619e-06	0.00125174	1	2	6	Q9BSJ8	1	1734.95	3.72	97.2	98.6	104.2	6.63296e+06	6.72733e+06	7.11157e+06	6.33627e+06	6.66762e+06	7.11157e+06		High	High	High	High	578.988	38.3743	0.0004274	1.808e-07	3.32	38.62
	High	Unambiguous	[K].GLIEGKSDPYALVR.[L]	1xGG [K6]	0.00172322	0.00125174	1	2	3	Q9BSJ8	1	1631.88	2.64	97	101.5	101.5	7.7019e+06	8.06503e+06	8064688	7.35741e+06	7993451	8064688		High	High	High	High	544.63	41.8185	0.0004274	0.0002152	1.88	41.97
	High	Unambiguous	[K].GTKHLSPYATLTVGDSSHK.[T]	1xGG [K3]	0.00285208	0.00125174	1	2	6	Q9BSJ8	1	2113.07	4.3	101.8	103.1	95.1	1.74906e+06	1.77135e+06	1.63378e+06	1670828	1.75563e+06	1.63378e+06		High	High	High	High	705.027	25.3777	0.0004274	0.0004084	1.66	25.38
	High	Unambiguous	[K].HLSPYATLTVGDSSHKTK.[T]	1xGG [K]	0.0103197	0.00156993	1	2	4	Q9BSJ8	1	2056.05	9.48	104	89.2	106.8	1.28861e+06	1.10482e+06	1.32348e+06	1.23097e+06	1.09502e+06	1.32348e+06		High	Peak Found	High	High	686.02	25.058	0.0005335	0.002051	1.07	25.05
	High	Unambiguous	[K].TKTISQTSAPVWDESASFLIR.[K]	1xGG [K2]	0.040265	0.00156993	1	2	1	Q9BSJ8	1	2451.25											No Quan Values	Not Found	Not Found	High	High	817.755	57.0528	0.000643	0.01143	0.79
	High	Unambiguous	[R].FLGGLVKGK.[S]	1xGG [K]	0.0760948	0.00365894	1	2	2	Q9BSJ8	1	1032.62	4.7	105.4	98	96.6	2.58302e+06	2.40342e+06	2368171	2.46748e+06	2.38209e+06	2368171		Peak Found	High	High	High	516.814	29.7184	0.001241	0.02561	1.06	29.88
	High	Unambiguous	[R].KPHTESLELQVR.[G]	1xGG [K1]	0.0899879	0.0052707	1	2	1	Q9BSJ8	0	1550.83	7.57	92.2	107.4	100.4	297540	346336	323776	284231	343262	323776		High	Peak Found	Peak Found	High	388.463	23.942	0.001934	0.03185	0.68	24.13
	High	Unambiguous	[K].SDPYVKLK.[L]	1xGG [K6]	0.100907	0.00554487	1	2	2	Q9BSJ8	1	1063.58	4.24	104.7	96.6	98.7	1.41703e+06	1.30638e+06	1335164	1.35365e+06	1.29479e+06	1335164		High	High	Peak Found	High	532.293	22.1569	0.002009	0.0369	1.03	22.36
GG [K53; K126; K194; K221; K322; K351; K388; K422; K430]	9	High	Master Protein	O95757	Heat shock 70 kDa protein 4L [OS=Homo sapiens]	0	31.71	15	9	29	8	839	94.5	5.88	11.37	9	1	0.9	100.5	100.5	99	2.05452e+07	2.0538e+07	2.02217e+07	1.96262e+07	2.03557e+07	2.02217e+07	High	High	High	1
	Confidence	PSM Ambiguity	Annotated Sequence	Modifications	Qvality PEP	Qvality q-value	# Protein Groups	# Proteins	# PSMs	Master Protein Accessions	# Missed Cleavages	Theo. MH+ [Da]	Abundances (Grouped) CV [%]: oxldl	Abundances (Scaled): F7: Sample, oxldl	Abundances (Scaled): F8: Sample, oxldl	Abundances (Scaled): F9: Sample, oxldl	Abundances (Normalized): F7: Sample, oxldl	Abundances (Normalized): F8: Sample, oxldl	Abundances (Normalized): F9: Sample, oxldl	Abundance: F7: Sample, oxldl	Abundance: F8: Sample, oxldl	Abundance: F9: Sample, oxldl	Quan Info	Found in Sample: [S7] F7: Sample, oxldl	Found in Sample: [S8] F8: Sample, oxldl	Found in Sample: [S9] F9: Sample, oxldl	Confidence (by Search Engine): Sequest HT	m/z [Da] (by Search Engine): Sequest HT	RT [min] (by Search Engine): Sequest HT	Percolator q-Value (by Search Engine): Sequest HT	Percolator PEP (by Search Engine): Sequest HT	XCorr (by Search Engine): Sequest HT	Top Apex RT [min]
	High	Unambiguous	[K].LKVLATTFDPYLGGR.[N]	1xGG [K2]	0.00179708	0.00125174	1	1	2	O95757	1	1764.96	9.03	89.6	104.7	105.7	1.75491e+06	2.0517e+06	2.06971e+06	1.67642e+06	2.03349e+06	2.06971e+06		High	Peak Found	High	High	588.993	52.865	0.0004274	0.000227	1.68	52.78
	High	Unambiguous	[R].IPAVKEQITK.[F]	1xGG [K5]	0.00217724	0.00125174	1	1	6	O95757	1	1240.73	6.46	105.7	101.3	93	3.12263e+06	2.98987e+06	2.7463e+06	2.98296e+06	2.96334e+06	2.7463e+06		High	High	High	High	414.247	23.9438	0.0004274	0.0002896	1.47	23.96
	High	Unambiguous	[R].VEPPLKAVMEQANLQR.[E]	1xGG [K6]	0.000535891	0.00125174	1	1	6	O95757	1	1937.03	2.68	103.1	98.1	98.9	5.97187e+06	5.68223e+06	5.72942e+06	5704757	5.6318e+06	5.72942e+06		High	High	High	High	646.347	50.4106	0.0004274	4.931e-05	2.46	50.47
	High	Unambiguous	[K].TSFEDGSGECEVFCKNHPAPFSK.[V]	2xCarbamidomethyl [C10; C14]; 1xGG [K]	0.00649493	0.00125174	1	1	3	O95757	1	2744.17	9.14	107.2	89.7	103.1	1.34157e+06	1.12275e+06	1.28982e+06	1.28156e+06	1.11278e+06	1.28982e+06		High	High	High	High	686.798	39.5763	0.0004274	0.001147	1.47	39.61
	High	Unambiguous	[K].QDLPPLDEKPR.[N]	1xGG [K9]	0.000484037	0.00125174	1	1	3	O95757	0	1421.74	5.32	100.4	105.1	94.5	2.3093e+06	2.41912e+06	2.1747e+06	2.20601e+06	2.39765e+06	2.1747e+06		High	High	High	High	474.584	29.3673	0.0004274	4.322e-05	2.35	29.39
	High	Unambiguous	[R].AIGNAAKSQIVTNVR.[N]	1xGG [K7]	0.003968	0.00125174	1	1	3	O95757	1	1655.92	3.32	102.3	101.5	96.2	2.39759e+06	2.37693e+06	2253737	2290353	2.35584e+06	2253737		High	High	High	High	552.645	27.6971	0.0004274	0.0006181	1.37	27.8
	High	Unambiguous	[R].GCALQCAILSPAFKVR.[E]	2xCarbamidomethyl [C2; C6]; 1xGG [K14]	0.00315847	0.00125174	2	6	3	O95757; Q92598	1	1904.98	7.42	91.9	101.5	106.6	1.84733e+06	2.03866e+06	2.14118e+06	1764701	2020568	2.14118e+06	Shared	High	High	High	High	635.666	49.7347	0.0004274	0.0004625	2.06	49.94
	High	Unambiguous	[K].NHPAPFSKVITFHK.[K]	1xGG [K8]	0.0112262	0.00156993	1	1	2	O95757	1	1736.92	7.03	92.1	105.4	102.5	1.09051e+06	1.24894e+06	1.21444e+06	1.04173e+06	1237856	1.21444e+06		High	Peak Found	High	High	434.986	29.0675	0.0005335	0.002292	1.35	29
	High	Unambiguous	[K].LKETSENALK.[K]	1xGG [K2]	0.0528987	0.00184581	1	1	1	O95757	1	1246.66	9.43	110.9	95	94.1	709502	607775	602420	677767	602381	602420		Peak Found	Peak Found	High	High	623.836	18.8995	0.0007091	0.01618	1.24	18.88
GG [K35; K79; K263]	3	High	Master Protein	P15311	Ezrin [OS=Homo sapiens]	0	31.629	15	10	52	5	586	69.4	6.27	38.26	10	5	1.45	99.3	99	101.7	1.5595e+08	1.55451e+08	1.59626e+08	1.48975e+08	1.54071e+08	1.59626e+08	High	High	High	1
	Confidence	PSM Ambiguity	Annotated Sequence	Modifications	Qvality PEP	Qvality q-value	# Protein Groups	# Proteins	# PSMs	Master Protein Accessions	# Missed Cleavages	Theo. MH+ [Da]	Abundances (Grouped) CV [%]: oxldl	Abundances (Scaled): F7: Sample, oxldl	Abundances (Scaled): F8: Sample, oxldl	Abundances (Scaled): F9: Sample, oxldl	Abundances (Normalized): F7: Sample, oxldl	Abundances (Normalized): F8: Sample, oxldl	Abundances (Normalized): F9: Sample, oxldl	Abundance: F7: Sample, oxldl	Abundance: F8: Sample, oxldl	Abundance: F9: Sample, oxldl	Quan Info	Found in Sample: [S7] F7: Sample, oxldl	Found in Sample: [S8] F8: Sample, oxldl	Found in Sample: [S9] F9: Sample, oxldl	Confidence (by Search Engine): Sequest HT	m/z [Da] (by Search Engine): Sequest HT	RT [min] (by Search Engine): Sequest HT	Percolator q-Value (by Search Engine): Sequest HT	Percolator PEP (by Search Engine): Sequest HT	XCorr (by Search Engine): Sequest HT	Top Apex RT [min]
	High	Unambiguous	[KR].KENPLQFKFR.[A]	1xGG [K8]	0.00483804	0.00125174	1	4	6	P15311	2	1420.77	2.03	98	100	102	1.98121e+07	2.0225e+07	20632314	18925906	20045496	20632314		High	High	High	High	474.261	29.8058	0.0004274	0.0007922	1.83	30.12
	High	Unambiguous	[K].QLFDQVVKTIGLR.[E]	1xGG [K8]	0.000376431	0.00125174	2	2	3	P26038; P15311	1	1630.93	1.64	98.4	101.7	99.9	3.97678e+06	4.10885e+06	4035338	3798907	4.07238e+06	4035338	Shared	High	High	High	High	544.314	60.0542	0.0004274	3.146e-05	2.34	60.07
	High	Unambiguous	[K].ENPLQFKFR.[A]	1xGG [K7]	0.00119557	0.00125174	1	4	8	P15311	1	1292.67	4.84	102.8	102.8	94.4	1.02862e+07	1.02859e+07	9.44747e+06	9.82615e+06	1.01946e+07	9.44747e+06		High	High	High	High	431.563	39.5118	0.0004274	0.0001357	2.3	39.69
	High	Unambiguous	[K].KAPDFVFYAPR.[L]	1xGG [K1]	0.0685149	0.00335536	2	5	2	P26038; P15311	1	1424.73	35.05	63	132.6	104.4	317215	668296	526214	303027	662365	526214	Shared	High	Peak Found	High	High	475.582	43.0637	0.001162	0.02252	1.34	43.03
GG [K48; K168; K180; K197; K206; K274; K298; K314; K322; K383]	10	High	Master Protein	P62333	26S proteasome regulatory subunit 10B [OS=Homo sapiens]	0	31.473	36	10	32	10	389	44.1	7.49	11.19	10	0	3.89	97.6	97.9	104.5	2.64655e+07	2.65517e+07	2.83354e+07	2.52817e+07	2.63161e+07	2.83354e+07	High	High	High	1
	Confidence	PSM Ambiguity	Annotated Sequence	Modifications	Qvality PEP	Qvality q-value	# Protein Groups	# Proteins	# PSMs	Master Protein Accessions	# Missed Cleavages	Theo. MH+ [Da]	Abundances (Grouped) CV [%]: oxldl	Abundances (Scaled): F7: Sample, oxldl	Abundances (Scaled): F8: Sample, oxldl	Abundances (Scaled): F9: Sample, oxldl	Abundances (Normalized): F7: Sample, oxldl	Abundances (Normalized): F8: Sample, oxldl	Abundances (Normalized): F9: Sample, oxldl	Abundance: F7: Sample, oxldl	Abundance: F8: Sample, oxldl	Abundance: F9: Sample, oxldl	Quan Info	Found in Sample: [S7] F7: Sample, oxldl	Found in Sample: [S8] F8: Sample, oxldl	Found in Sample: [S9] F9: Sample, oxldl	Confidence (by Search Engine): Sequest HT	m/z [Da] (by Search Engine): Sequest HT	RT [min] (by Search Engine): Sequest HT	Percolator q-Value (by Search Engine): Sequest HT	Percolator PEP (by Search Engine): Sequest HT	XCorr (by Search Engine): Sequest HT	Top Apex RT [min]
	High	Unambiguous	[K].IHAGPITKHGEIDYEAIVK.[L]	1xGG [K8]	0.00120998	0.00125174	1	1	4	P62333	1	2205.17	9.65	98.8	91	110.2	4.22273e+06	3.89006e+06	4.70988e+06	4033851	3.85554e+06	4.70988e+06		High	High	High	High	552.047	35.2853	0.0004274	0.0001383	2.07	35.45
	High	Unambiguous	[R].LDILKIHAGPITK.[H]	1xGG [K5]	0.000705801	0.00125174	1	1	6	P62333	1	1532.92	6.78	101.9	92.5	105.7	5.38731e+06	4.89112e+06	5587804	5.14635e+06	4.84771e+06	5587804		High	High	High	High	511.643	40.1028	0.0004274	6.962e-05	1.65	39.76
	High	Unambiguous	[R].KIHIDLPNEQAR.[L]	1xGG [K1]	0.00273475	0.00125174	1	1	3	P62333	1	1547.83	2.87	99.2	97.6	103.2	4.22934e+06	4.16379e+06	4.40117e+06	4040169	4.12684e+06	4.40117e+06		High	High	High	High	516.614	28.4526	0.0004274	0.0003874	1.9	28.56
	High	Unambiguous	[K].VVSSSIVDKYIGESAR.[L]	1xGG [K9]	0.00135588	0.00125174	1	1	3	P62333	1	1823.95	3.42	99.2	97.1	103.8	1.71264e+06	1.67681e+06	1792281	1.63603e+06	1.66193e+06	1792281		High	High	High	High	608.655	43.6195	0.0004274	0.000159	2.28	43.61
	High	Unambiguous	[R].AVASQLDCNFLKVVSSSIVDK.[Y]	1xCarbamidomethyl [C8]; 1xGG [K12]	0.0025144	0.00125174	1	1	3	P62333	1	2394.23	8.94	91	100.2	108.8	3.30289e+06	3.63784e+06	3.95166e+06	3.15515e+06	3.60555e+06	3.95166e+06		High	High	High	High	798.749	65.5141	0.0004274	0.0003468	1.45	65.78
	High	Unambiguous	[K].GCLLYGPPGTGKTLLAR.[A]	1xCarbamidomethyl [C2]; 1xGG [K12]	0.00434213	0.00125174	1	1	3	P62333	1	1888.01	12.07	105.9	108	86.1	2.99816e+06	3.05835e+06	2.43856e+06	2864055	3.0312e+06	2.43856e+06		High	High	High	High	630.008	45.2183	0.0004274	0.0006925	1.8	45.41
	High	Unambiguous	[R].VKMIMATNRPDTLDPALLRPGR.[L]	1xGG [K2]	0.0260303	0.00156993	1	1	2	P62333	1	2579.39	12.58	86.9	101.2	111.9	568254	662073	732327	542837	656197	732327		Peak Found	Peak Found	High	High	516.684	43.4669	0.0006016	0.006614	1.16	43.44
	High	Unambiguous	[R].VGIIPPKGCLLYGPPGTGK.[T]	1xCarbamidomethyl [C9]; 1xGG [K7]	0.012661	0.00156993	1	1	5	P62333	1	2038.12	8.27	90.8	106.7	102.5	2.79289e+06	3.28394e+06	3.15323e+06	2.66797e+06	3.2548e+06	3.15323e+06		High	High	High	High	680.043	49.2744	0.0005335	0.002656	1.49	48.93
	High	Unambiguous	[K].KLESKLDYKPV.[-]	1xGG [K5]	0.0261867	0.00156993	1	1	2	P62333	2	1433.8	2.76	97.2	100	102.7	1.2513e+06	1.28773e+06	1.3224e+06	1.19533e+06	1.2763e+06	1.3224e+06		High	High	Peak Found	High	478.605	25.6711	0.0006016	0.006665	1.45	25.96
	High	Unambiguous	[K].SENDLKALQSVGQIVGEVLK.[Q]	1xGG [K6]	0.115607	0.00612191	1	1	1	P62333	1	2241.21				300			246127			246127		Not Found	Not Found	High	High	747.741	69.6211	0.00246	0.044	0.69	69.65
GG [K80; K81]	2	High	Master Protein	P06733-1	alpha-enolase [OS=Homo sapiens]	0	31.123	37	10	27	10	434	47.1	7.39	9.11	10	0	3.01	98	103.5	98.5	1.677e+07	1.7702e+07	1.6854e+07	1.60199e+07	1.75449e+07	1.6854e+07	High	High	High	1
	Confidence	PSM Ambiguity	Annotated Sequence	Modifications	Qvality PEP	Qvality q-value	# Protein Groups	# Proteins	# PSMs	Master Protein Accessions	# Missed Cleavages	Theo. MH+ [Da]	Abundances (Grouped) CV [%]: oxldl	Abundances (Scaled): F7: Sample, oxldl	Abundances (Scaled): F8: Sample, oxldl	Abundances (Scaled): F9: Sample, oxldl	Abundances (Normalized): F7: Sample, oxldl	Abundances (Normalized): F8: Sample, oxldl	Abundances (Normalized): F9: Sample, oxldl	Abundance: F7: Sample, oxldl	Abundance: F8: Sample, oxldl	Abundance: F9: Sample, oxldl	Quan Info	Found in Sample: [S7] F7: Sample, oxldl	Found in Sample: [S8] F8: Sample, oxldl	Found in Sample: [S9] F9: Sample, oxldl	Confidence (by Search Engine): Sequest HT	m/z [Da] (by Search Engine): Sequest HT	RT [min] (by Search Engine): Sequest HT	Percolator q-Value (by Search Engine): Sequest HT	Percolator PEP (by Search Engine): Sequest HT	XCorr (by Search Engine): Sequest HT	Top Apex RT [min]
	High	Unambiguous	[K].TIAPALVSKK.[L]	1xGG [K]	0.051969	0.00184581	1	1	2	P06733-1	1	1141.69	13.4	84.5	107.2	108.3	393188	498503	503631	375602	494079	503631		Peak Found	High	High	High	381.236	23.7992	0.0007091	0.01579	1.6	23.82
GG [K27; K31; K66]	3	High	Master Protein	Q13200	26S proteasome non-ATPase regulatory subunit 2 [OS=Homo sapiens]	0	30.894	10	7	27	7	908	100.1	5.2	6.18	7	0	6.48	104.8	102.5	92.6	1.23153e+07	1.20446e+07	1.08827e+07	1.17645e+07	1.19377e+07	1.08827e+07	High	High	High	1
	Confidence	PSM Ambiguity	Annotated Sequence	Modifications	Qvality PEP	Qvality q-value	# Protein Groups	# Proteins	# PSMs	Master Protein Accessions	# Missed Cleavages	Theo. MH+ [Da]	Abundances (Grouped) CV [%]: oxldl	Abundances (Scaled): F7: Sample, oxldl	Abundances (Scaled): F8: Sample, oxldl	Abundances (Scaled): F9: Sample, oxldl	Abundances (Normalized): F7: Sample, oxldl	Abundances (Normalized): F8: Sample, oxldl	Abundances (Normalized): F9: Sample, oxldl	Abundance: F7: Sample, oxldl	Abundance: F8: Sample, oxldl	Abundance: F9: Sample, oxldl	Quan Info	Found in Sample: [S7] F7: Sample, oxldl	Found in Sample: [S8] F8: Sample, oxldl	Found in Sample: [S9] F9: Sample, oxldl	Confidence (by Search Engine): Sequest HT	m/z [Da] (by Search Engine): Sequest HT	RT [min] (by Search Engine): Sequest HT	Percolator q-Value (by Search Engine): Sequest HT	Percolator PEP (by Search Engine): Sequest HT	XCorr (by Search Engine): Sequest HT	Top Apex RT [min]
	High	Unambiguous	[R].LGEKDTSLYRPALEELR.[R]	1xGG [K4]	0.000762935	0.00125174	1	1	5	Q13200	1	2104.1	13.22	102.2	112	85.8	2.30218e+06	2.52309e+06	1.93358e+06	2.1992e+06	2.5007e+06	1.93358e+06		High	High	High	High	526.781	41.9838	0.0004274	7.702e-05	1.65	42.08
	High	Unambiguous	[K].APVQPQQSPAAAPGGTDEKPSGKER.[R]	1xGG [K]	0.0054888	0.00125174	1	1	5	Q13200	1	2617.3	11.5	99.5	88.7	111.7	810421	722513	909624	774173	716100	909624		High	High	High	High	655.08	20.9962	0.0004274	0.0009308	1.65	20.95
	High	Unambiguous	[R].DKAPVQPQQSPAAAPGGTDEKPSGKER.[R]	1xGG [K21]	0.0346892	0.00156993	1	1	1	Q13200	2	2860.42	12.23	90	113.6	96.3	442937	559143	474012	423125	554180	474012		Peak Found	Peak Found	High	High	715.86	20.6563	0.000643	0.009442	1.9	20.65
	High	Unambiguous	[K].APVQPQQSPAAAPGGTDEKPSGK.[E]	1xGG [K19]	0.0953031	0.00554487	1	1	1	Q13200	0	2332.15	13.63	90	115.5	94.5	352805	452856	370276	337025	448837	370276		High	Peak Found	Peak Found	High	778.055	22.4911	0.002009	0.03418	0.8	22.71
GG [K80; K93; K183; K192; K200; K205; K243]	7	High	Master Protein	P46734-1	dual specificity mitogen-activated protein kinase kinase 3 [OS=Homo sapiens]	0	30.794	19	6	23	6	347	39.3	7.43	13.86	6	0	1.17	98.7	100.6	100.7	1.85632e+07	1.89274e+07	1.89569e+07	1.77329e+07	1.87594e+07	1.89569e+07	High	High	High	1
	Confidence	PSM Ambiguity	Annotated Sequence	Modifications	Qvality PEP	Qvality q-value	# Protein Groups	# Proteins	# PSMs	Master Protein Accessions	# Missed Cleavages	Theo. MH+ [Da]	Abundances (Grouped) CV [%]: oxldl	Abundances (Scaled): F7: Sample, oxldl	Abundances (Scaled): F8: Sample, oxldl	Abundances (Scaled): F9: Sample, oxldl	Abundances (Normalized): F7: Sample, oxldl	Abundances (Normalized): F8: Sample, oxldl	Abundances (Normalized): F9: Sample, oxldl	Abundance: F7: Sample, oxldl	Abundance: F8: Sample, oxldl	Abundance: F9: Sample, oxldl	Quan Info	Found in Sample: [S7] F7: Sample, oxldl	Found in Sample: [S8] F8: Sample, oxldl	Found in Sample: [S9] F9: Sample, oxldl	Confidence (by Search Engine): Sequest HT	m/z [Da] (by Search Engine): Sequest HT	RT [min] (by Search Engine): Sequest HT	Percolator q-Value (by Search Engine): Sequest HT	Percolator PEP (by Search Engine): Sequest HT	XCorr (by Search Engine): Sequest HT	Top Apex RT [min]
	High	Unambiguous	[R].INPELNQKGYNVK.[S]	1xGG [K8]	0.00685606	0.00125174	1	3	3	P46734-1	1	1630.85	3.35	97.2	99.1	103.7	3.58038e+06	3.64803e+06	3.8195e+06	3.42023e+06	3.61566e+06	3.8195e+06		High	High	High	High	544.29	25.8939	0.0004274	0.001233	1.77	25.94
	High	Unambiguous	[R].DVKPSNVLINK.[E]	1xGG [K3]	0.00201394	0.00125174	1	3	2	P46734-1	0	1340.75	1.36	99	99.4	101.6	3.00661e+06	3.01742e+06	3083147	2.87213e+06	2.99064e+06	3083147		High	Peak Found	High	High	447.589	28.117	0.0004274	0.0002629	1.95	28.18
	High	Unambiguous	[R].DVKPSNVLINKEGHVK.[M]	1xGG [K]	2.80096e-05	0.00125174	1	3	5	P46734-1	1	1891.04	2.92	96.6	101.5	101.8	2.87682e+06	3.02336e+06	3.03151e+06	2.74815e+06	2996527	3.03151e+06		High	High	High	High	473.515	24.6348	0.0004274	1.179e-06	3.06	24.68
	High	Unambiguous	[KR].ALEHLHSKLSVIHR.[D]	1xGG [K8]	2.20449e-05	0.00125174	1	5	6	P46734-1	1	1753.98	1.75	98	101.1	100.9	4.23484e+06	4.36852e+06	4.36306e+06	4.04542e+06	4.32975e+06	4.36306e+06		High	High	High	High	439.251	25.5603	0.0004274	8.722e-07	2.71	25.53
	High	Unambiguous	[R].GAYGVVEKVR.[H]	1xGG [K8]	0.0071939	0.00125174	1	3	5	P46734-1	1	1191.65	2.23	101.4	101.2	97.4	4.53311e+06	4.52285e+06	4.35537e+06	4.33035e+06	4.48271e+06	4.35537e+06		High	High	High	High	596.327	24.1964	0.0004274	0.001307	1.94	24.32
	High	Unambiguous	[R].HAQSGTIMAVKR.[I]	1xOxidation [M8]; 1xGG [K11]	0.0340733	0.00156993	1	3	2	P46734-1	1	1428.74	6.61	101.2	106	92.9	331419	347184	304346	316595	344102	304346		High	High	Peak Found	High	476.917	17.2568	0.000643	0.009234	1.28	17.38
GG [K53; K131; K334; K384]	4	High	Master Protein	Q13838-1	spliceosome RNA helicase DDX39B [OS=Homo sapiens]	0	30.79	19	7	29	1	428	49	5.67	25.86	7	0	3.37	97.2	103.8	99	5.79518e+06	6.1847e+06	5.90327e+06	5535970	6.12981e+06	5.90327e+06	High	High	Peak Found	1
	Confidence	PSM Ambiguity	Annotated Sequence	Modifications	Qvality PEP	Qvality q-value	# Protein Groups	# Proteins	# PSMs	Master Protein Accessions	# Missed Cleavages	Theo. MH+ [Da]	Abundances (Grouped) CV [%]: oxldl	Abundances (Scaled): F7: Sample, oxldl	Abundances (Scaled): F8: Sample, oxldl	Abundances (Scaled): F9: Sample, oxldl	Abundances (Normalized): F7: Sample, oxldl	Abundances (Normalized): F8: Sample, oxldl	Abundances (Normalized): F9: Sample, oxldl	Abundance: F7: Sample, oxldl	Abundance: F8: Sample, oxldl	Abundance: F9: Sample, oxldl	Quan Info	Found in Sample: [S7] F7: Sample, oxldl	Found in Sample: [S8] F8: Sample, oxldl	Found in Sample: [S9] F9: Sample, oxldl	Confidence (by Search Engine): Sequest HT	m/z [Da] (by Search Engine): Sequest HT	RT [min] (by Search Engine): Sequest HT	Percolator q-Value (by Search Engine): Sequest HT	Percolator PEP (by Search Engine): Sequest HT	XCorr (by Search Engine): Sequest HT	Top Apex RT [min]
	High	Unambiguous	[R].ELAFQISKEYER.[F]	1xGG [K8]	2.25792e-05	0.00125174	2	5	3	O00148; Q13838-1	1	1626.81	2.97	96.6	102	101.4	6.13787e+06	6.48342e+06	6.44101e+06	5.86334e+06	6425875	6.44101e+06	Shared	High	High	High	High	542.942	40.7074	0.0004274	8.96e-07	2.74	40.84
	High	Unambiguous	[R].DFLLKPELLR.[A]	1xGG [K5]	0.000618696	0.00125174	2	5	10	O00148; Q13838-1	0	1357.78	5.34	104.8	94.3	100.9	2.29722e+07	2.06577e+07	22107974	21944661	20474320	22107974	Shared	High	High	High	High	453.266	55.6732	0.0004274	5.922e-05	1.97	55.9
	High	Unambiguous	[R].YQQFKDFQR.[R]	1xGG [K5]	0.0122859	0.00156993	2	3	4	O00148; Q13838-1	1	1373.66	1.8	101.7	98.1	100.2	5.71466e+06	5.51271e+06	5.6276e+06	5.45905e+06	5.46378e+06	5.6276e+06	Shared	High	Peak Found	High	High	458.558	26.787	0.0005335	0.002554	1.95	27.17
	High	Unambiguous	[R].FGTKGLAITFVSDENDAK.[I]	1xGG [K4]	0.0139396	0.00156993	2	3	2	O00148; Q13838-1	1	2027.01	16.8	87.1	119	93.9	1.39147e+06	1.90068e+06	1499129	1.32923e+06	1.88381e+06	1499129	Shared	High	High	Peak Found	High	676.341	48.3761	0.0005335	0.002993	1.71	48.55
GG [K126; K507; K524; K526; K539]	5	High	Master Protein	P0DMV8	heat shock 70 kDa protein 1A [OS=Homo sapiens]	0	30.341	15	8	28	5	641	70	5.66	12.65	8	0	2.52	101.8	97.1	101	7.24957e+07	6.91414e+07	7.19197e+07	6.9253e+07	6.85277e+07	7.19197e+07	High	High	High	1
	Confidence	PSM Ambiguity	Annotated Sequence	Modifications	Qvality PEP	Qvality q-value	# Protein Groups	# Proteins	# PSMs	Master Protein Accessions	# Missed Cleavages	Theo. MH+ [Da]	Abundances (Grouped) CV [%]: oxldl	Abundances (Scaled): F7: Sample, oxldl	Abundances (Scaled): F8: Sample, oxldl	Abundances (Scaled): F9: Sample, oxldl	Abundances (Normalized): F7: Sample, oxldl	Abundances (Normalized): F8: Sample, oxldl	Abundances (Normalized): F9: Sample, oxldl	Abundance: F7: Sample, oxldl	Abundance: F8: Sample, oxldl	Abundance: F9: Sample, oxldl	Quan Info	Found in Sample: [S7] F7: Sample, oxldl	Found in Sample: [S8] F8: Sample, oxldl	Found in Sample: [S9] F9: Sample, oxldl	Confidence (by Search Engine): Sequest HT	m/z [Da] (by Search Engine): Sequest HT	RT [min] (by Search Engine): Sequest HT	Percolator q-Value (by Search Engine): Sequest HT	Percolator PEP (by Search Engine): Sequest HT	XCorr (by Search Engine): Sequest HT	Top Apex RT [min]
	High	Unambiguous	[R].MVQEAEKYKAEDEVQR.[E]	1xGG [K7]	0.000596866	0.00125174	1	2	2	P0DMV8	2	2066.98	18.42	117.6	80.9	101.5	816750	561571	704688	780218	556587	704688		High	Peak Found	High	High	689.665	23.6803	0.0004274	5.649e-05	1.2	23.89
	High	Unambiguous	[R].MVQEAEKYK.[A]	1xGG [K]	0.0187131	0.00156993	2	3	3	P11142-1; P0DMV8	1	1239.6	5.23	102.4	103.6	94	612435	619974	562385	585041	614472	562385	Shared	High	High	High	High	620.306	19.1409	0.0006016	0.004338	1.6	19.16
	High	Unambiguous	[R].MVQEAEKYK.[A]	1xOxidation [M1]; 1xGG [K]	0.0315265	0.00156993	2	3	3	P11142-1; P0DMV8	1	1255.6	5.18	103.4	94	102.6	764450	695207	758186	730258	689037	758186	Shared	High	High	High	High	628.303	17.2649	0.000643	0.008382	1.56	17.33
	High	Unambiguous	[K].ITITNDKGR.[L]	1xGG [K7]	0.0120663	0.00156993	2	6	6	P11142-1; P0DMV8	1	1131.61	1.22	101.4	99.4	99.2	3.98016e+06	3.89971e+06	3.89548e+06	3.80213e+06	3865098	3.89548e+06	Shared	High	High	High	High	566.309	18.8674	0.0005335	0.002509	2.05	18.93
	High	Unambiguous	[R].VSAKNALESYAFNMK.[S]	1xGG [K4]	0.0106347	0.00156993	1	2	3	P0DMV8	1	1786.88	12.69	114.5	91.2	94.2	1.8067e+06	1.43902e+06	1.48596e+06	1.72589e+06	1.42625e+06	1.48596e+06		High	High	High	High	596.298	46.1953	0.0005335	0.002132	1.24	46.39
	High	Unambiguous	[R].VSAKNALESYAFNMK.[S]	1xOxidation [M14]; 1xGG [K4]	0.0221389	0.00156993	1	2	1	P0DMV8	1	1802.87	16.09	102.2	114.9	82.9	1.22864e+06	1.38015e+06	996178	1.17369e+06	1.3679e+06	996178		Peak Found	High	Peak Found	High	601.629	40.6214	0.0006016	0.005359	1.17	40.65
	High	Unambiguous	[K].AFYPEEISSMVLTKMK.[E]	1xGG [K14]	0.0111589	0.00156993	1	1	2	P0DMV8	1	1987.99	53.11	40	140.8	119.2	200431	706378	597806	191466	700109	597806		Peak Found	High	High	High	663.333	63.3215	0.0005335	0.002278	1.49	63.55
	High	Unambiguous	[R].MVQEAEKYKAEDEVQR.[E]	1xOxidation [M1]; 1xGG [K9]	0.0574536	0.00184581	1	2	2	P0DMV8	2	2082.98	1.49	101.5	98.5	100	597362	579848	588857	570643	574702	588857		Peak Found	High	High	High	694.996	22.0682	0.0007091	0.01787	0.61	22.06
GG [K507; K619; K1609]	3	High	Master Protein	Q00610-1	Clathrin heavy chain 1 [OS=Homo sapiens]	0	30.303	7	10	23	10	1675	191.5	5.69	21.22	10	0	1.47	101.7	99.3	99	2.80185e+07	2.73687e+07	27277271	2.67653e+07	2.71258e+07	27277271	High	High	High	1
	Confidence	PSM Ambiguity	Annotated Sequence	Modifications	Qvality PEP	Qvality q-value	# Protein Groups	# Proteins	# PSMs	Master Protein Accessions	# Missed Cleavages	Theo. MH+ [Da]	Abundances (Grouped) CV [%]: oxldl	Abundances (Scaled): F7: Sample, oxldl	Abundances (Scaled): F8: Sample, oxldl	Abundances (Scaled): F9: Sample, oxldl	Abundances (Normalized): F7: Sample, oxldl	Abundances (Normalized): F8: Sample, oxldl	Abundances (Normalized): F9: Sample, oxldl	Abundance: F7: Sample, oxldl	Abundance: F8: Sample, oxldl	Abundance: F9: Sample, oxldl	Quan Info	Found in Sample: [S7] F7: Sample, oxldl	Found in Sample: [S8] F8: Sample, oxldl	Found in Sample: [S9] F9: Sample, oxldl	Confidence (by Search Engine): Sequest HT	m/z [Da] (by Search Engine): Sequest HT	RT [min] (by Search Engine): Sequest HT	Percolator q-Value (by Search Engine): Sequest HT	Percolator PEP (by Search Engine): Sequest HT	XCorr (by Search Engine): Sequest HT	Top Apex RT [min]
	High	Unambiguous	[R].AHIAQLCEKAGLLQR.[A]	1xCarbamidomethyl [C7]; 1xGG [K9]	0.000854869	0.00125174	1	2	3	Q00610-1	1	1821.98	13.61	111.5	103.6	85	2.4119e+06	2.24143e+06	1.83831e+06	2.30402e+06	2.22153e+06	1.83831e+06		High	High	High	High	607.996	33.2306	0.0004274	8.884e-05	2.62	33.32
	High	Unambiguous	[K].KVGYTPDWIFLLR.[NG]	1xGG [K1]	0.0136904	0.00156993	1	4	3	Q00610-1	1	1721.94	2.61	97	101.6	101.4	928616	972916	970814	887081	964281	970814		Peak Found	High	High	High	574.651	66.065	0.0005335	0.002932	1.74	66.2
	High	Unambiguous	[K].EYLTKVDK.[L]	1xGG [K5]	0.0931431	0.0052707	1	2	2	Q00610-1	1	1109.58	11.25	106	87	107	480527	394659	485356	459034	391156	485356		High	High	Peak Found	High	555.296	21.4842	0.001934	0.03337	1.37	21.48
GG [K114; K161]	2	High	Master Protein	P14625	Endoplasmin [OS=Homo sapiens]	0	29.935	10	8	28	7	803	92.4	4.84	29.47	8	0	8.29	91.1	107.4	101.5	3.03631e+07	3.58202e+07	3.38455e+07	2.9005e+07	3.55023e+07	3.38455e+07	High	High	High	1
	Confidence	PSM Ambiguity	Annotated Sequence	Modifications	Qvality PEP	Qvality q-value	# Protein Groups	# Proteins	# PSMs	Master Protein Accessions	# Missed Cleavages	Theo. MH+ [Da]	Abundances (Grouped) CV [%]: oxldl	Abundances (Scaled): F7: Sample, oxldl	Abundances (Scaled): F8: Sample, oxldl	Abundances (Scaled): F9: Sample, oxldl	Abundances (Normalized): F7: Sample, oxldl	Abundances (Normalized): F8: Sample, oxldl	Abundances (Normalized): F9: Sample, oxldl	Abundance: F7: Sample, oxldl	Abundance: F8: Sample, oxldl	Abundance: F9: Sample, oxldl	Quan Info	Found in Sample: [S7] F7: Sample, oxldl	Found in Sample: [S8] F8: Sample, oxldl	Found in Sample: [S9] F9: Sample, oxldl	Confidence (by Search Engine): Sequest HT	m/z [Da] (by Search Engine): Sequest HT	RT [min] (by Search Engine): Sequest HT	Percolator q-Value (by Search Engine): Sequest HT	Percolator PEP (by Search Engine): Sequest HT	XCorr (by Search Engine): Sequest HT	Top Apex RT [min]
	High	Unambiguous	[R].EELVKNLGTIAK.[S]	1xGG [K5]	0.000253567	0.00125174	1	1	4	P14625	1	1428.81	0.99	99.3	101.1	99.6	4.5513e+06	4.6361e+06	4.56526e+06	4347728	4.59495e+06	4.56526e+06		High	High	High	High	476.94	34.7179	0.0004274	1.908e-05	2.28	34.78
	High	Unambiguous	[R].ELISNASDALDKIR.[LY]	1xGG [K12]	7.65778e-05	0.00125174	2	2	6	P14625; P08238	1	1658.87	3.97	103.6	100.7	95.7	8.18191e+06	7.95633e+06	7.56163e+06	7.81595e+06	7.88571e+06	7.56163e+06	Shared	High	High	High	High	553.629	44.6571	0.0004274	4.197e-06	2.66	44.94
GG [K17; K21; K34; K46; K52; K75]	6	High	Master Protein	P10412	Histone H1.4 [OS=Homo sapiens]	0	29.182	30	8	24	2	219	21.9	11.03	14.04	8	6	1.74	98	100.8	101.2	1.57845e+07	1.623e+07	16302637	1.50785e+07	1.6086e+07	16302637	High	High	High	1
	Confidence	PSM Ambiguity	Annotated Sequence	Modifications	Qvality PEP	Qvality q-value	# Protein Groups	# Proteins	# PSMs	Master Protein Accessions	# Missed Cleavages	Theo. MH+ [Da]	Abundances (Grouped) CV [%]: oxldl	Abundances (Scaled): F7: Sample, oxldl	Abundances (Scaled): F8: Sample, oxldl	Abundances (Scaled): F9: Sample, oxldl	Abundances (Normalized): F7: Sample, oxldl	Abundances (Normalized): F8: Sample, oxldl	Abundances (Normalized): F9: Sample, oxldl	Abundance: F7: Sample, oxldl	Abundance: F8: Sample, oxldl	Abundance: F9: Sample, oxldl	Quan Info	Found in Sample: [S7] F7: Sample, oxldl	Found in Sample: [S8] F8: Sample, oxldl	Found in Sample: [S9] F9: Sample, oxldl	Confidence (by Search Engine): Sequest HT	m/z [Da] (by Search Engine): Sequest HT	RT [min] (by Search Engine): Sequest HT	Percolator q-Value (by Search Engine): Sequest HT	Percolator PEP (by Search Engine): Sequest HT	XCorr (by Search Engine): Sequest HT	Top Apex RT [min]
	High	Unambiguous	[R].KASGPPVSELITKAVAASK.[E]	1xGG [K13]	0.00434213	0.00125174	2	3	4	P10412; P16403	2	1968.11	8.44	97.8	109.3	92.9	1.46663e+06	1.63934e+06	1.39275e+06	1401032	1.62479e+06	1.39275e+06	Shared	High	High	High	High	656.709	44.9648	0.0004274	0.0006932	1.89	45.18
	High	Unambiguous	[-].MSETAPAAPAAPAPAEKTPVK.[K]	1xGG [K]; 1xMet-loss+Acetyl [N-Term]	1.20423e-05	0.00125174	1	1	4	P10412	1	2060.07	2.89	97.2	103	99.8	2.75834e+06	2.92233e+06	2.83346e+06	2.63496e+06	2.89639e+06	2.83346e+06		High	High	High	High	687.36	34.1384	0.0004274	4.054e-07	2.5	34.28
	High	Unambiguous	[K].ASGPPVSELITKAVAASK.[E]	1xGG [K]	0.000795594	0.00125174	2	3	5	P10412; P16403	1	1840.02	2.73	96.9	101.1	102	3.51353e+06	3.66434e+06	3.70038e+06	3.35637e+06	3.63182e+06	3.70038e+06	Shared	High	High	High	High	614.01	53.4065	0.0004274	8.113e-05	1.48	53.67
	High	Unambiguous	[K].ALAAAGYDVEKNNSR.[I]	1xGG [K11]	0.000136867	0.00125174	2	5	3	P10412; P16403	1	1692.83	5.31	94.3	101	104.7	748580	802127	831874	715098	795008	831874	Shared	High	High	High	High	564.949	24.8607	0.0004274	8.797e-06	2.48	24.88
	High	Unambiguous	[-].MSETAPAAPAAPAPAEKTPVKK.[K]	1xGG [K]; 1xMet-loss+Acetyl [N-Term]	0.0830086	0.00465574	1	1	2	P10412	2	2188.16	4.31	97.6	97.4	105	599643	597991	644633	572822	592684	644633		High	High	Peak Found	High	730.059	27.4526	0.001759	0.02866	0.99	27.82
	High	Unambiguous	[R].KASGPPVSELITK.[A]	1xGG [K1]	0.0864326	0.00465574	2	3	1	P10412; P16403	1	1440.81	6.28	92.8	103.3	103.9	698999	778339	783312	667734	771431	783312	Shared	Peak Found	High	Peak Found	High	480.94	29.4292	0.001759	0.03022	1.19	29.37
GG [K6; K26; K41; K113; K141; K260]	6	High	Master Protein	P62136-1	serine/threonine-protein phosphatase PP1-alpha catalytic subunit [OS=Homo sapiens]	0	29.065	24	6	22	2	330	37.5	6.33	32.84	6	4	2.7	102.4	97.1	100.5	2.7286e+07	2.58689e+07	2.67855e+07	2.60656e+07	2.56393e+07	2.67855e+07	High	High	High	1
	Confidence	PSM Ambiguity	Annotated Sequence	Modifications	Qvality PEP	Qvality q-value	# Protein Groups	# Proteins	# PSMs	Master Protein Accessions	# Missed Cleavages	Theo. MH+ [Da]	Abundances (Grouped) CV [%]: oxldl	Abundances (Scaled): F7: Sample, oxldl	Abundances (Scaled): F8: Sample, oxldl	Abundances (Scaled): F9: Sample, oxldl	Abundances (Normalized): F7: Sample, oxldl	Abundances (Normalized): F8: Sample, oxldl	Abundances (Normalized): F9: Sample, oxldl	Abundance: F7: Sample, oxldl	Abundance: F8: Sample, oxldl	Abundance: F9: Sample, oxldl	Quan Info	Found in Sample: [S7] F7: Sample, oxldl	Found in Sample: [S8] F8: Sample, oxldl	Found in Sample: [S9] F9: Sample, oxldl	Confidence (by Search Engine): Sequest HT	m/z [Da] (by Search Engine): Sequest HT	RT [min] (by Search Engine): Sequest HT	Percolator q-Value (by Search Engine): Sequest HT	Percolator PEP (by Search Engine): Sequest HT	XCorr (by Search Engine): Sequest HT	Top Apex RT [min]
	High	Unambiguous	[K].IKYPENFFLLR.[G]	1xGG [K2]	0.00315847	0.00125174	3	6	3	P62136-1; P36873-1; P62140	1	1553.85	1.95	97.9	101.8	100.3	5.24651e+06	5.45336e+06	5.37319e+06	5011844	5.40496e+06	5.37319e+06	Shared	High	High	High	High	518.621	55.1958	0.0004274	0.0004631	2.72	55.19
	High	Unambiguous	[R].LLEVQGSRPGKNVQLTENEIR.[G]	1xGG [K11]	0.000326053	0.00125174	1	1	4	P62136-1	1	2494.34	10.19	97.2	91.5	111.3	2.97472e+06	2.80018e+06	3.40578e+06	2.84167e+06	2.77532e+06	3.40578e+06		High	High	High	High	624.34	35.5163	0.0004274	2.623e-05	3.19	35.5
	High	Unambiguous	[R].IYGFYDECKR.[R]	1xCarbamidomethyl [C8]; 1xGG [K9]	0.000565557	0.00125174	3	6	3	P62136-1; P36873-1; P62140	1	1464.66	1.57	98.2	100.7	101.1	5.05015e+06	5.17614e+06	5.20095e+06	4824261	5.1302e+06	5.20095e+06	Shared	High	High	High	High	488.891	33.0574	0.0004274	5.295e-05	2.59	33
	High	Unambiguous	[R].AHQVVEDGYEFFAKR.[Q]	1xGG [K14]	1.31738e-05	0.00125174	3	6	8	P62136-1; P36873-1; P62140	1	1909.92	7.99	109.2	94.6	96.3	1.05858e+07	9.16998e+06	9.33355e+06	10112343	9.08859e+06	9.33355e+06	Shared	High	High	High	High	637.312	39.4404	0.0004274	4.567e-07	3.32	39.4
	High	Unambiguous	[-].MSDSEKLNLDSIIGR.[L]	1xGG [K6]; 1xMet-loss+Acetyl [N-Term]	0.00977596	0.00156993	1	3	1	P62136-1	1	1702.86	5.85	98.5	95.1	106.5	796093	768710	860886	760485	761888	860886		High	Peak Found	Peak Found	High	851.934	58.6417	0.0005335	0.001922	1.24	58.75
	High	Unambiguous	[R].GLCLKSR.[E]	1xCarbamidomethyl [C3]; 1xGG [K5]	0.0467144	0.00156993	3	5	4	P62136-1; P36873-1; P62140	1	947.509	2.75	102	96.9	101.2	2.63274e+06	2.50052e+06	2.61116e+06	2.51498e+06	2.47833e+06	2.61116e+06	Shared	High	High	High	High	474.258	19.8957	0.000643	0.01377	1.77	19.47
GG [K52; K114; K139; K278; K297; K303]	6	High	Master Protein	O95747	Serine/threonine-protein kinase OSR1 [OS=Homo sapiens]	0	28.945	14	6	25	5	527	58	6.43	11.88	6	2	3.64	95.9	101.2	102.9	2.57093e+07	2.71209e+07	2.75803e+07	2.45593e+07	2.68802e+07	2.75803e+07	High	High	High	1
	Confidence	PSM Ambiguity	Annotated Sequence	Modifications	Qvality PEP	Qvality q-value	# Protein Groups	# Proteins	# PSMs	Master Protein Accessions	# Missed Cleavages	Theo. MH+ [Da]	Abundances (Grouped) CV [%]: oxldl	Abundances (Scaled): F7: Sample, oxldl	Abundances (Scaled): F8: Sample, oxldl	Abundances (Scaled): F9: Sample, oxldl	Abundances (Normalized): F7: Sample, oxldl	Abundances (Normalized): F8: Sample, oxldl	Abundances (Normalized): F9: Sample, oxldl	Abundance: F7: Sample, oxldl	Abundance: F8: Sample, oxldl	Abundance: F9: Sample, oxldl	Quan Info	Found in Sample: [S7] F7: Sample, oxldl	Found in Sample: [S8] F8: Sample, oxldl	Found in Sample: [S9] F9: Sample, oxldl	Confidence (by Search Engine): Sequest HT	m/z [Da] (by Search Engine): Sequest HT	RT [min] (by Search Engine): Sequest HT	Percolator q-Value (by Search Engine): Sequest HT	Percolator PEP (by Search Engine): Sequest HT	XCorr (by Search Engine): Sequest HT	Top Apex RT [min]
	High	Unambiguous	[R].INLEKCQTSMDELLK.[E]	1xCarbamidomethyl [C6]; 1xGG [K5]	0.00565625	0.00125174	2	3	2	O95747; Q9UEW8	1	1935.95	5.42	101.7	104.4	93.9	3.35449e+06	3.44458e+06	3.09988e+06	3.20445e+06	3.41401e+06	3.09988e+06	Shared	High	Peak Found	High	High	645.988	46.044	0.0004274	0.0009646	1.02	46.31
	High	Unambiguous	[R].EVLEGLEYLHKNGQIHR.[D]	1xGG [K11]	1.16175e-05	0.00125174	1	1	3	O95747	1	2149.11	39.53	54.6	118.7	126.7	1.50002e+06	3.26245e+06	3.48198e+06	1.43292e+06	3.2335e+06	3.48198e+06		High	High	Peak Found	High	538.034	37.3136	0.0004274	3.886e-07	2.85	37.44
	High	Unambiguous	[K].GEHKSGVLDESTIATILR.[E]	1xGG [K4]	0.000492809	0.00125174	1	1	12	O95747	1	2040.07	1.76	101	98	101	1.53282e+07	1.48659e+07	15328589	14642571	1.47339e+07	15328589		High	High	High	High	510.773	46.8541	0.0004274	4.443e-05	2.56	46.54
	High	Unambiguous	[K].NKEFLQEK.[T]	1xGG [K2]	0.0322895	0.00156993	1	1	2	O95747	1	1149.59	7.68	106.1	91.4	102.5	836848	720625	808436	799417	714229	808436		High	Peak Found	High	High	575.299	20.4315	0.000643	0.008674	1.14	20.63
	High	Unambiguous	[K].DPEKRPTAAELLR.[H]	1xGG [K4]	0.00920536	0.00156993	1	1	2	O95747	1	1609.87	4.3	95.2	101.4	103.4	1.21518e+06	1.29452e+06	1.32059e+06	1.16082e+06	1.28303e+06	1.32059e+06		High	High	Peak Found	High	537.294	27.5073	0.0005335	0.001782	1.47	27.79
	High	Unambiguous	[K].EFLQEKTLQR.[A]	1xGG [K6]	0.118237	0.00638102	1	1	3	O95747	1	1405.74	2.15	100.8	101.6	97.6	2.77066e+06	2.79106e+06	2.68022e+06	2.64673e+06	2766289	2.68022e+06		Peak Found	High	High	High	703.375	29.421	0.002532	0.04527	0.97	29.37
	High	Unambiguous	[R].INLEKCQTSMDELLK.[E]	1xCarbamidomethyl [C6]; 1xOxidation [M10]; 1xGG [K5]	0.140503	0.00810328	2	3	1	O95747; Q9UEW8	1	1951.95	10.63	91.6	96.5	111.9	703897	741797	860583	672413	735214	860583	Shared	Peak Found	High	Peak Found	High	651.32	35.6828	0.003132	0.05682	0.74	35.64
GG [K22; K48; K69; K94]	4	High	Master Protein	Q15126	phosphomevalonate kinase [OS=Homo sapiens]	0	28.545	32	4	21	4	192	22	5.73	31.61	4	0	12.85	109.1	85.3	105.6	3.84808e+07	3.00806e+07	3.7223e+07	36759653	2.98136e+07	3.7223e+07	High	High	High	1
	Confidence	PSM Ambiguity	Annotated Sequence	Modifications	Qvality PEP	Qvality q-value	# Protein Groups	# Proteins	# PSMs	Master Protein Accessions	# Missed Cleavages	Theo. MH+ [Da]	Abundances (Grouped) CV [%]: oxldl	Abundances (Scaled): F7: Sample, oxldl	Abundances (Scaled): F8: Sample, oxldl	Abundances (Scaled): F9: Sample, oxldl	Abundances (Normalized): F7: Sample, oxldl	Abundances (Normalized): F8: Sample, oxldl	Abundances (Normalized): F9: Sample, oxldl	Abundance: F7: Sample, oxldl	Abundance: F8: Sample, oxldl	Abundance: F9: Sample, oxldl	Quan Info	Found in Sample: [S7] F7: Sample, oxldl	Found in Sample: [S8] F8: Sample, oxldl	Found in Sample: [S9] F9: Sample, oxldl	Confidence (by Search Engine): Sequest HT	m/z [Da] (by Search Engine): Sequest HT	RT [min] (by Search Engine): Sequest HT	Percolator q-Value (by Search Engine): Sequest HT	Percolator PEP (by Search Engine): Sequest HT	XCorr (by Search Engine): Sequest HT	Top Apex RT [min]
	High	Unambiguous	[R].LLDTSTYKEAFR.[K]	1xGG [K8]	3.97846e-06	0.00125174	1	1	7	Q15126	1	1557.79	0.94	99.4	99.5	101.1	9.84702e+06	9.8574e+06	1.00126e+07	9.40658e+06	9.76991e+06	1.00126e+07		High	High	High	High	519.935	40.0909	0.0004274	1e-07	3.54	40.17
	High	Unambiguous	[R].LSGPLKEQYAQEHGLNFQR.[L]	1xGG [K6]	9.92018e-07	0.00125174	1	1	8	Q15126	1	2329.17	21.68	117	75.6	107.4	2.39866e+07	1.54922e+07	2.20036e+07	22913676	15354719	2.20036e+07		High	High	High	High	583.047	36.8772	0.0004274	1.73e-08	3.94	37.09
	High	Unambiguous	[R].KIVEGISQPIWLVSDTR.[R]	1xGG [K1]	0.00021832	0.00125174	1	1	4	Q15126	1	2055.12	3.73	96.1	103.5	100.4	2.6721e+06	2.8789e+06	2791418	2552583	2853346	2791418		High	High	High	High	685.713	54.8495	0.0004274	1.585e-05	2.25	55.05
	High	Unambiguous	[K].SGKDFVTEALQSR.[L]	1xGG [K3]	0.0103197	0.00156993	1	1	2	Q15126	1	1551.78	14.23	94.9	89	116.1	1.97516e+06	1.85204e+06	2415332	1.88681e+06	1835604	2415332		High	Peak Found	High	High	517.93	40.4276	0.0005335	0.002058	1.77	40.47
GG [K384; K625; K677; K762]	4	High	Master Protein	P49588	Alanine--tRNA ligase, cytoplasmic [OS=Homo sapiens]	0	28.076	12	7	16	7	968	106.7	5.53	9.85	7	0	8.35	90.5	106.1	103.4	1.08947e+07	1.27757e+07	1.24496e+07	1.04074e+07	1.26623e+07	1.24496e+07	High	High	High	1
	Confidence	PSM Ambiguity	Annotated Sequence	Modifications	Qvality PEP	Qvality q-value	# Protein Groups	# Proteins	# PSMs	Master Protein Accessions	# Missed Cleavages	Theo. MH+ [Da]	Abundances (Grouped) CV [%]: oxldl	Abundances (Scaled): F7: Sample, oxldl	Abundances (Scaled): F8: Sample, oxldl	Abundances (Scaled): F9: Sample, oxldl	Abundances (Normalized): F7: Sample, oxldl	Abundances (Normalized): F8: Sample, oxldl	Abundances (Normalized): F9: Sample, oxldl	Abundance: F7: Sample, oxldl	Abundance: F8: Sample, oxldl	Abundance: F9: Sample, oxldl	Quan Info	Found in Sample: [S7] F7: Sample, oxldl	Found in Sample: [S8] F8: Sample, oxldl	Found in Sample: [S9] F9: Sample, oxldl	Confidence (by Search Engine): Sequest HT	m/z [Da] (by Search Engine): Sequest HT	RT [min] (by Search Engine): Sequest HT	Percolator q-Value (by Search Engine): Sequest HT	Percolator PEP (by Search Engine): Sequest HT	XCorr (by Search Engine): Sequest HT	Top Apex RT [min]
	High	Unambiguous	[R].IVAVTGAEAQKALR.[K]	1xGG [K11]	0.0019662	0.00125174	1	2	2	P49588	1	1540.88	4.6	101.2	94.9	103.9	611608	573701	627934	584252	568609	627934		Peak Found	High	High	High	514.298	30.3874	0.0004274	0.0002552	1.38	30.4
	High	Unambiguous	[K].AVYTQDCPLAAAKAIQGLR.[A]	1xCarbamidomethyl [C7]; 1xGG [K13]	1.07476e-05	0.00125174	1	2	2	P49588	1	2160.12	5.95	106.9	97	96.2	1.82393e+06	1.6551e+06	1.6418e+06	1.74235e+06	1.64041e+06	1.6418e+06		High	Peak Found	High	High	720.712	51.2331	0.0004274	3.53e-07	2.2	51.1
	High	Unambiguous	[K].DIINEEEVQFLKTLSR.[G]	1xGG [K12]	0.00173358	0.00125174	1	2	2	P49588	1	2048.07	18.46	80.6	102	117.4	299267	378484	435693	285882	375125	435693		Peak Found	High	High	High	683.36	68.8733	0.0004274	0.0002167	1.95	68.92
	High	Unambiguous	[R].SVLGEADQKGSLVAPDR.[L]	1xGG [K9]	0.00926089	0.00156993	1	2	1	P49588	1	1855.95	5.3	104.1	101.9	94	1.50912e+06	1.47757e+06	1.36303e+06	1.44162e+06	1.46446e+06	1.36303e+06		High	Peak Found	Peak Found	High	619.322	35.5497	0.0005335	0.0018	1.25	35.74
GG [K66; K99; K148; K288; K405; K406; K446; K467; K523; K544; K580]	11	High	Master Protein	Q9Y3Z3	deoxynucleoside triphosphate triphosphohydrolase SAMHD1 [OS=Homo sapiens]	0	27.864	25	11	23	11	626	72.2	7.14	0	11	0	3.03	98	98.5	103.5	2.34235e+07	2.35549e+07	2.47393e+07	2.23758e+07	2.33459e+07	2.47393e+07	High	High	High	1
	Confidence	PSM Ambiguity	Annotated Sequence	Modifications	Qvality PEP	Qvality q-value	# Protein Groups	# Proteins	# PSMs	Master Protein Accessions	# Missed Cleavages	Theo. MH+ [Da]	Abundances (Grouped) CV [%]: oxldl	Abundances (Scaled): F7: Sample, oxldl	Abundances (Scaled): F8: Sample, oxldl	Abundances (Scaled): F9: Sample, oxldl	Abundances (Normalized): F7: Sample, oxldl	Abundances (Normalized): F8: Sample, oxldl	Abundances (Normalized): F9: Sample, oxldl	Abundance: F7: Sample, oxldl	Abundance: F8: Sample, oxldl	Abundance: F9: Sample, oxldl	Quan Info	Found in Sample: [S7] F7: Sample, oxldl	Found in Sample: [S8] F8: Sample, oxldl	Found in Sample: [S9] F9: Sample, oxldl	Confidence (by Search Engine): Sequest HT	m/z [Da] (by Search Engine): Sequest HT	RT [min] (by Search Engine): Sequest HT	Percolator q-Value (by Search Engine): Sequest HT	Percolator PEP (by Search Engine): Sequest HT	XCorr (by Search Engine): Sequest HT	Top Apex RT [min]
	High	Unambiguous	[K].YVGETQPTGQIKIK.[R]	1xGG [K12]	0.00151032	0.00125174	1	4	3	Q9Y3Z3	1	1675.9	2.96	98.8	97.8	103.4	1.79229e+06	1.7754e+06	1.87579e+06	1.71213e+06	1.75964e+06	1.87579e+06		High	High	High	High	559.305	27.6147	0.0004274	0.0001828	1.8	27.72
	High	Unambiguous	[K].NQVSQLLPEKFAEQLIR.[V]	1xGG [K10]	0.00545591	0.00125174	1	3	2	Q9Y3Z3	1	2127.16	33.84	65	102.5	132.5	470628	742408	959744	449577	735819	959744		High	Peak Found	High	High	709.723	61.7271	0.0004274	0.0009245	1.33	62.05
	High	Unambiguous	[R].NFTKPQDGDVIAPLITPQK.[K]	1xGG [K4]	0.00523114	0.00125174	1	4	1	Q9Y3Z3	0	2196.17	3.69	101.9	95.8	102.4	1.30109e+06	1.22318e+06	1.30794e+06	1.24289e+06	1.21233e+06	1.30794e+06		Peak Found	High	Peak Found	High	732.727	49.0447	0.0004274	0.0008717	1.49	48.9
	High	Unambiguous	[K].EQIVGPLESPVEDSLWPYKGRPENK.[S]	1xGG [K19]	0.00552189	0.00125174	1	3	2	Q9Y3Z3	1	2981.5	9.79	90.9	110.3	98.8	1.26653e+06	1.53773e+06	1.37672e+06	1.20988e+06	1.52408e+06	1.37672e+06		Peak Found	High	High	High	746.13	53.8473	0.0004274	0.0009344	1.54	53.86
	High	Unambiguous	[R].GGFEEPVLLKNIR.[E]	1xGG [K10]	0.000829652	0.00125174	1	4	2	Q9Y3Z3	1	1585.87	12.01	112.2	99.7	88.2	3.7384e+06	3.32224e+06	2.93827e+06	3.57119e+06	3.29275e+06	2.93827e+06		High	Peak Found	High	High	529.295	47.421	0.0004274	8.567e-05	1.84	47.6
	High	Unambiguous	[R].EILKQIEYR.[N]	1xGG [K4]	0.0379365	0.00156993	1	4	2	Q9Y3Z3	1	1305.72	8.13	96.5	94.2	109.3	2.51242e+06	2.45272e+06	2.84555e+06	2.40004e+06	2.43095e+06	2.84555e+06		High	Peak Found	High	High	435.91	32.3617	0.000643	0.01061	1.5	32.3
	High	Unambiguous	[K].KLLSYIQR.[L]	1xGG [K1]	0.0442844	0.00156993	1	4	1	Q9Y3Z3	1	1134.66	5.67	105.7	99.9	94.4	483813	457152	431938	462173	453094	431938		High	Peak Found	Peak Found	High	378.893	29.8005	0.000643	0.01289	1.55	30.13
	High	Unambiguous	[R].YIKQLGGGYYVFPGASHNR.[F]	1xGG [K3]	0.0222722	0.00156993	1	4	3	Q9Y3Z3	1	2241.12	46.16	62.6	85.8	151.6	1.11245e+06	1.52333e+06	2.69278e+06	1.06269e+06	1.50981e+06	2.69278e+06		High	High	High	High	561.036	40.4673	0.0006016	0.005399	1.65	40.38
	High	Unambiguous	[K].NPIDHVSFYCKTAPNR.[A]	1xCarbamidomethyl [C10]; 1xGG [K11]	0.0574536	0.00184581	1	3	2	Q9Y3Z3	1	2032.97	6.44	104.1	92.6	103.3	1.25277e+06	1.11433e+06	1.24377e+06	1.19674e+06	1104441	1.24377e+06		Peak Found	High	High	High	508.997	32.8451	0.0007091	0.01796	0.83	32.76
	High	Unambiguous	[R].RGGFEEPVLLKNIR.[E]	1xGG [K11]	0.080641	0.00400276	1	4	3	Q9Y3Z3	2	1741.97	4.18	102.5	102.3	95.2	3.74819e+06	3.7393e+06	3479353	3580536	3706114	3479353		High	High	High	High	581.328	39.7126	0.001454	0.02757	0.99	39.92
	High	Unambiguous	[K].ADDYIEITGAGGKK.[Y]	1xGG [K]	0.0894718	0.0052707	1	4	2	Q9Y3Z3	1	1551.76	1.39	101.4	100	98.6	5.74489e+06	5.66715e+06	5.58741e+06	5.48793e+06	5.61686e+06	5.58741e+06		High	High	Peak Found	High	517.927	30.2982	0.001934	0.0317	1.38	30.44
GG [K112; K114; K123; K198; K205]	5	High	Master Protein	P04792	Heat shock protein beta-1 [OS=Homo sapiens]	0	27.744	23	4	21	4	205	22.8	6.4	21.03	4	0	2.31	97.3	101.2	101.5	2.12317e+07	2.20725e+07	2.21334e+07	2.0282e+07	2.18766e+07	2.21334e+07	High	High	High	1
	Confidence	PSM Ambiguity	Annotated Sequence	Modifications	Qvality PEP	Qvality q-value	# Protein Groups	# Proteins	# PSMs	Master Protein Accessions	# Missed Cleavages	Theo. MH+ [Da]	Abundances (Grouped) CV [%]: oxldl	Abundances (Scaled): F7: Sample, oxldl	Abundances (Scaled): F8: Sample, oxldl	Abundances (Scaled): F9: Sample, oxldl	Abundances (Normalized): F7: Sample, oxldl	Abundances (Normalized): F8: Sample, oxldl	Abundances (Normalized): F9: Sample, oxldl	Abundance: F7: Sample, oxldl	Abundance: F8: Sample, oxldl	Abundance: F9: Sample, oxldl	Quan Info	Found in Sample: [S7] F7: Sample, oxldl	Found in Sample: [S8] F8: Sample, oxldl	Found in Sample: [S9] F9: Sample, oxldl	Confidence (by Search Engine): Sequest HT	m/z [Da] (by Search Engine): Sequest HT	RT [min] (by Search Engine): Sequest HT	Percolator q-Value (by Search Engine): Sequest HT	Percolator PEP (by Search Engine): Sequest HT	XCorr (by Search Engine): Sequest HT	Top Apex RT [min]
	High	Unambiguous	[K].TKDGVVEITGK.[H]	1xGG [K2]	0.00439461	0.00125174	1	1	6	P04792	1	1260.68	1.42	98.9	101.6	99.5	5.8893e+06	6.05152e+06	5928837	5.62588e+06	5.99781e+06	5928837		High	High	High	High	630.843	22.1214	0.0004274	0.0007037	2.18	22.36
	High	Unambiguous	[R].VSLDVNHFAPDELTVKTK.[D]	1xGG [K]	3.77839e-05	0.00125174	1	1	7	P04792	1	2127.11	4.51	94.8	101.9	103.2	1.06189e+07	1.14095e+07	1.1559e+07	1.01439e+07	1.13082e+07	1.1559e+07		High	High	High	High	709.708	44.8451	0.0004274	1.725e-06	2.68	45.1
	High	Unambiguous	[K].DGVVEITGKHEER.[Q]	1xGG [K9]	0.000689098	0.00125174	1	1	3	P04792	1	1582.78	12.98	110.2	85.4	104.4	835896	647769	792083	798508	642020	792083		High	High	High	High	528.266	21.8764	0.0004274	6.753e-05	2.07	21.91
	High	Unambiguous	[R].AQLGGPEAAKSDETAAK.[-]	1xGG [K]	7.43196e-05	0.00125174	1	1	5	P04792	1	1757.87	1.45	99.6	101.6	98.8	3.88756e+06	3.96374e+06	3.85345e+06	3.71368e+06	3.92856e+06	3.85345e+06		High	High	High	High	586.627	21.0034	0.0004274	4.066e-06	2.49	21.06
GG [K140; K160; K221; K343; K426; K450; K488; K494; K561; K664; K891]	11	High	Master Protein	P78347	General transcription factor II-I [OS=Homo sapiens]	0	27.605	17	11	20	11	998	112.3	6.39	2.25	11	0	16.61	82.5	102	115.5	1.20967e+07	1.49672e+07	1.69418e+07	1.15556e+07	1.48344e+07	1.69418e+07	High	High	High	1
	Confidence	PSM Ambiguity	Annotated Sequence	Modifications	Qvality PEP	Qvality q-value	# Protein Groups	# Proteins	# PSMs	Master Protein Accessions	# Missed Cleavages	Theo. MH+ [Da]	Abundances (Grouped) CV [%]: oxldl	Abundances (Scaled): F7: Sample, oxldl	Abundances (Scaled): F8: Sample, oxldl	Abundances (Scaled): F9: Sample, oxldl	Abundances (Normalized): F7: Sample, oxldl	Abundances (Normalized): F8: Sample, oxldl	Abundances (Normalized): F9: Sample, oxldl	Abundance: F7: Sample, oxldl	Abundance: F8: Sample, oxldl	Abundance: F9: Sample, oxldl	Quan Info	Found in Sample: [S7] F7: Sample, oxldl	Found in Sample: [S8] F8: Sample, oxldl	Found in Sample: [S9] F9: Sample, oxldl	Confidence (by Search Engine): Sequest HT	m/z [Da] (by Search Engine): Sequest HT	RT [min] (by Search Engine): Sequest HT	Percolator q-Value (by Search Engine): Sequest HT	Percolator PEP (by Search Engine): Sequest HT	XCorr (by Search Engine): Sequest HT	Top Apex RT [min]
	High	Unambiguous	[R].TNTPVKEDWNVR.[I]	1xGG [K6]	0.00171292	0.00125174	1	4	3	P78347	1	1572.78	9.94	88.5	105.3	106.2	846645	1.00666e+06	1.01566e+06	808776	997722	1.01566e+06		High	High	High	High	524.931	28.0102	0.0004274	0.0002133	1.88	28.07
	High	Unambiguous	[K].STVVPVPYEKMLR.[D]	1xGG [K10]	0.00195445	0.00125174	1	5	3	P78347	1	1632.88	11.2	89	111.4	99.6	1.37227e+06	1.71763e+06	1.53671e+06	1310890	1702381	1.53671e+06		High	High	High	High	544.964	45.0587	0.0004274	0.0002528	1.73	45.16
	High	Unambiguous	[R].EDLQLDKPASGVK.[E]	1xGG [K7]	0.00317749	0.00125174	1	4	2	P78347	0	1513.79	14.01	98.6	86.8	114.7	767979	675855	893308	733628	669856	893308		Peak Found	High	High	High	505.267	27.9478	0.0004274	0.0004661	1.08	27.9
	High	Unambiguous	[K].FAEALGSTEAKAVPYQK.[F]	1xGG [K11]	0.00129241	0.00125174	1	4	1	P78347	1	1923.98											No Quan Values	Not Found	High	Not Found	High	641.998	35.9988	0.0004274	0.0001505	1.81
	High	Unambiguous	[K].ANELPQPPVPEPANAGKR.[K]	1xGG [K17]	0.00634061	0.00125174	1	4	3	P78347	1	1999.04	38.77	55.2	122.8	121.9	1.8301e+06	4.06905e+06	4.03976e+06	1.74824e+06	4.03293e+06	4.03976e+06		High	High	High	High	667.018	34.9266	0.0004274	0.001111	2.25	35.05
	High	Unambiguous	[R].DQSAVVVQGLPEGVAFKHPENYDLATLK.[W]	1xGG [K17]	0.0236492	0.00156993	1	5	1	P78347	1	3139.61	25.61	77.8	94.2	128	1.3557e+06	1.64067e+06	2.23066e+06	1.29506e+06	1.6261e+06	2.23066e+06		Peak Found	Peak Found	High	High	785.656	57.4886	0.0006016	0.005837	1.66	57.63
	High	Unambiguous	[R].SILSPGGSCGPIKVK.[T]	1xCarbamidomethyl [C9]; 1xGG [K15]	0.0340733	0.00156993	1	5	1	P78347	1	1613.87	21.51	124.4	83.8	91.7	880930	593649	649560	841527	588380	649560		Peak Found	High	Peak Found	High	538.628	33.4424	0.000643	0.009281	1.08	33.42
	High	Unambiguous	[K].FGEAIGMGFPVKVPYR.[K]	1xGG [K12]	0.0427332	0.00156993	1	4	1	P78347	1	1881.97	43.62	113.1	51.3	135.5	568118	257740	680647	542707	255453	680647		Peak Found	Peak Found	High	High	627.994	57.2866	0.000643	0.01233	0.74	57.34
	High	Unambiguous	[RK].LLLAKER.[ID]	1xGG [K5]	0.107419	0.00612191	1	7	3	P78347	1	956.589	1.27	100.3	98.6	101.1	1.20413e+06	1.18459e+06	1.21457e+06	1.15028e+06	1.17407e+06	1.21457e+06		High	High	High	High	478.798	21.3089	0.00246	0.04006	1.33	21.51
	High	Unambiguous	[K].AVPYQKFEAHPNDLYVEGLPENIPFR.[S]	1xGG [K6]	0.121601	0.00638102	1	4	3	P78347	1	3157.57	23.04	77.3	99.3	123.4	2.75402e+06	3.53613e+06	4394947	2.63084e+06	3.50475e+06	4394947		High	Peak Found	High	High	790.149	59.3732	0.002532	0.04699	1.09	59.59
	High	Unambiguous	[K].INTKALQSPK.[R]	1xGG [K4]	0.116916	0.00638102	1	4	1	P78347	1	1213.69	36.8	142.5	78.7	78.8	516820	285262	285977	493704	282730	285977		High	Peak Found	Peak Found	High	405.235	20.5824	0.002532	0.04467	0.69	20.73
GG [K59; K243; K370; K619; K660; K718]	6	High	Master Protein	Q8N1F7-1	Nuclear pore complex protein Nup93 [OS=Homo sapiens]	0	27.552	11	6	21	6	819	93.4	5.72	9.06	6	0	3.22	103.6	98.8	97.6	1.04856e+07	9.99309e+06	9.8708e+06	1.00166e+07	9.9044e+06	9.8708e+06	High	High	High	1
	Confidence	PSM Ambiguity	Annotated Sequence	Modifications	Qvality PEP	Qvality q-value	# Protein Groups	# Proteins	# PSMs	Master Protein Accessions	# Missed Cleavages	Theo. MH+ [Da]	Abundances (Grouped) CV [%]: oxldl	Abundances (Scaled): F7: Sample, oxldl	Abundances (Scaled): F8: Sample, oxldl	Abundances (Scaled): F9: Sample, oxldl	Abundances (Normalized): F7: Sample, oxldl	Abundances (Normalized): F8: Sample, oxldl	Abundances (Normalized): F9: Sample, oxldl	Abundance: F7: Sample, oxldl	Abundance: F8: Sample, oxldl	Abundance: F9: Sample, oxldl	Quan Info	Found in Sample: [S7] F7: Sample, oxldl	Found in Sample: [S8] F8: Sample, oxldl	Found in Sample: [S9] F9: Sample, oxldl	Confidence (by Search Engine): Sequest HT	m/z [Da] (by Search Engine): Sequest HT	RT [min] (by Search Engine): Sequest HT	Percolator q-Value (by Search Engine): Sequest HT	Percolator PEP (by Search Engine): Sequest HT	XCorr (by Search Engine): Sequest HT	Top Apex RT [min]
	High	Unambiguous	[K].LLSPVVPQISAPQSNKER.[L]	1xGG [K16]	0.00030164	0.00125174	1	2	3	Q8N1F7-1	1	2077.14	5.56	100.9	105	94	1.51902e+06	1.58071e+06	1.41504e+06	1.45108e+06	1.56668e+06	1.41504e+06		High	High	High	High	693.052	41.897	0.0004274	2.379e-05	2.02	42.07
	High	Unambiguous	[R].LKLVPLNQESVEER.[V]	1xGG [K2]	0.000421776	0.00125174	1	2	3	Q8N1F7-1	1	1767.96	5.01	105.6	98.4	96	2.22036e+06	2.06803e+06	2.01825e+06	2.12105e+06	2.04967e+06	2.01825e+06		High	High	High	High	589.991	39.1085	0.0004274	3.633e-05	2.74	39.12
	High	Unambiguous	[K].VASVAENKGLFEEAAK.[L]	1xGG [K8]	0.0080646	0.00125174	1	2	3	Q8N1F7-1	1	1776.91	21.1	122.2	97.6	80.2	1.03912e+06	829806	682100	992641	822441	682100		High	High	High	High	592.976	34.9346	0.0004274	0.001507	1.55	34.84
	High	Unambiguous	[R].TSQETADVKASVLLGSR.[G]	1xGG [K9]	0.00171292	0.00125174	1	1	3	Q8N1F7-1	1	1875.98	7.89	91.6	107.2	101.2	2.2872e+06	2.67769e+06	2.5272e+06	2.18489e+06	2.65393e+06	2.5272e+06		High	High	High	High	625.997	38.04	0.0004274	0.0002133	1.58	38.32
	High	Unambiguous	[K].QMTDVLLTPATDALKNR.[S]	1xOxidation [M2]; 1xGG [K15]	0.000839648	0.00125174	1	2	1	Q8N1F7-1	1	2017.04	34.21	131	63.3	105.8	724522	350017	585113	692116	346911	585113		Peak Found	High	Peak Found	High	673.018	44.2687	0.0004274	8.708e-05	1.41	44.25
	High	Unambiguous	[K].QMTDVLLTPATDALKNR.[S]	1xGG [K15]	0.000486943	0.00125174	1	2	3	Q8N1F7-1	1	2001.04	5.82	104.2	93.4	102.4	1.45075e+06	1.29976e+06	1.42626e+06	1385859	1.28822e+06	1.42626e+06		High	High	High	High	667.686	50.9325	0.0004274	4.367e-05	2.04	51.07
	High	Unambiguous	[R].LSPATENKLR.[L]	1xGG [K8]	0.0139396	0.00156993	1	2	5	Q8N1F7-1	1	1242.68	2.37	102.3	97.6	100.1	1.24461e+06	1.18708e+06	1.21684e+06	1.18894e+06	1.17655e+06	1.21684e+06		High	High	High	High	414.898	20.9765	0.0005335	0.002995	1.71	20.97
GG [K42; K239; K512]	3	High	Master Protein	P13639	Elongation factor 2 [OS=Homo sapiens]	0	27.259	13	9	20	9	858	95.3	6.83	8.21	9	0	3.57	99.4	96.8	103.8	9.61862e+06	9.36419e+06	1.00473e+07	9.1884e+06	9.28108e+06	1.00473e+07	High	High	High	1
	Confidence	PSM Ambiguity	Annotated Sequence	Modifications	Qvality PEP	Qvality q-value	# Protein Groups	# Proteins	# PSMs	Master Protein Accessions	# Missed Cleavages	Theo. MH+ [Da]	Abundances (Grouped) CV [%]: oxldl	Abundances (Scaled): F7: Sample, oxldl	Abundances (Scaled): F8: Sample, oxldl	Abundances (Scaled): F9: Sample, oxldl	Abundances (Normalized): F7: Sample, oxldl	Abundances (Normalized): F8: Sample, oxldl	Abundances (Normalized): F9: Sample, oxldl	Abundance: F7: Sample, oxldl	Abundance: F8: Sample, oxldl	Abundance: F9: Sample, oxldl	Quan Info	Found in Sample: [S7] F7: Sample, oxldl	Found in Sample: [S8] F8: Sample, oxldl	Found in Sample: [S9] F9: Sample, oxldl	Confidence (by Search Engine): Sequest HT	m/z [Da] (by Search Engine): Sequest HT	RT [min] (by Search Engine): Sequest HT	Percolator q-Value (by Search Engine): Sequest HT	Percolator PEP (by Search Engine): Sequest HT	XCorr (by Search Engine): Sequest HT	Top Apex RT [min]
	High	Unambiguous	[K].FAAKGEGQLGPAER.[A]	1xGG [K4]	6.17311e-05	0.00125174	1	1	3	P13639	1	1544.78	2.02	101.4	97.7	101	1.28549e+06	1.23872e+06	1.28023e+06	1.22799e+06	1.22773e+06	1.28023e+06		High	High	High	High	515.599	23.8427	0.0004274	3.204e-06	2.11	23.92
	High	Unambiguous	[R].VAVEAKNPADLPK.[L]	1xGG [K6]	0.040265	0.00156993	1	1	2	P13639	1	1465.8	4.33	102.7	102.3	95	1.45961e+06	1.45408e+06	1.35032e+06	1394328	1.44117e+06	1.35032e+06		Peak Found	High	High	High	489.272	26.6869	0.000643	0.01139	1.08	26.74
	High	Unambiguous	[K].STLTDSLVCKAGIIASAR.[A]	1xCarbamidomethyl [C9]; 1xGG [K10]	0.0261867	0.00156993	1	1	1	P13639	1	1977.04	23.43	101.3	75.9	122.8	843957	632754	1.02278e+06	806208	627138	1.02278e+06		Peak Found	Peak Found	High	High	659.685	55.643	0.0006016	0.006642	1.41	55.7
GG [K300; K378; K380; K438; K542; K597; K606; K630; K632; K773; K787; K898; K939; K1328; K1333]	15	High	Master Protein	Q460N5-1	Isoform 1 of Poly [ADP-ribose] polymerase 14 [OS=Homo sapiens]	0	26.993	10	13	23	13	1720	193.6	7.97	0	13	0	1.82	97.9	101.3	100.8	8.90958e+06	9.21613e+06	9.17146e+06	8.51107e+06	9134331	9.17146e+06	High	High	High	1
	Confidence	PSM Ambiguity	Annotated Sequence	Modifications	Qvality PEP	Qvality q-value	# Protein Groups	# Proteins	# PSMs	Master Protein Accessions	# Missed Cleavages	Theo. MH+ [Da]	Abundances (Grouped) CV [%]: oxldl	Abundances (Scaled): F7: Sample, oxldl	Abundances (Scaled): F8: Sample, oxldl	Abundances (Scaled): F9: Sample, oxldl	Abundances (Normalized): F7: Sample, oxldl	Abundances (Normalized): F8: Sample, oxldl	Abundances (Normalized): F9: Sample, oxldl	Abundance: F7: Sample, oxldl	Abundance: F8: Sample, oxldl	Abundance: F9: Sample, oxldl	Quan Info	Found in Sample: [S7] F7: Sample, oxldl	Found in Sample: [S8] F8: Sample, oxldl	Found in Sample: [S9] F9: Sample, oxldl	Confidence (by Search Engine): Sequest HT	m/z [Da] (by Search Engine): Sequest HT	RT [min] (by Search Engine): Sequest HT	Percolator q-Value (by Search Engine): Sequest HT	Percolator PEP (by Search Engine): Sequest HT	XCorr (by Search Engine): Sequest HT	Top Apex RT [min]
	High	Unambiguous	[R].IKTWQADTSTTLSSIR.[S]	1xGG [K2]	0.0051998	0.00125174	1	4	1	Q460N5-1	1	1922	3.06	103.5	98.3	98.2	1.21695e+06	1.1551e+06	1.15429e+06	1.16252e+06	1.14485e+06	1.15429e+06		High	Peak Found	Peak Found	High	641.337	40.4887	0.0004274	0.0008674	1.21	40.55
	High	Unambiguous	[K].LASFLGFSKQSPQK.[K]	1xGG [K]	0.00173358	0.00125174	1	5	2	Q460N5-1	1	1651.88	9.98	101.1	109.4	89.5	1.52904e+06	1.65458e+06	1.35394e+06	1.46065e+06	1.6399e+06	1.35394e+06		Peak Found	High	High	High	551.298	39.2276	0.0004274	0.000218	1.54	39.3
	High	Unambiguous	[K].AAGPELQADCDQIVKR.[E]	1xCarbamidomethyl [C10]; 1xGG [K15]	0.0122859	0.00156993	1	4	2	Q460N5-1	1	1884.92	10.56	97.8	90.7	111.5	992983	921561	1.13244e+06	948568	913381	1.13244e+06		High	Peak Found	High	High	628.979	31.6134	0.0005335	0.002557	0.91	31.57
	High	Unambiguous	[R].LVEVKPSLVIDYLK.[T]	1xGG [K5]	0.0166943	0.00156993	1	4	3	Q460N5-1	0	1730.01	5.07	94.9	105.1	100	971890	1.07576e+06	1.02411e+06	928419	1.06621e+06	1.02411e+06		High	High	High	High	577.341	58.5536	0.0006016	0.003782	0.95	58.71
	High	Unambiguous	[K].GLTHNLLKK.[Q]	1xGG [K8]	0.037711	0.00156993	1	4	1	Q460N5-1	1	1137.67	1.87	102	98.3	99.6	418865	403697	409021	400130	400114	409021		Peak Found	Peak Found	High	High	379.896	20.8551	0.000643	0.0105	0.93	20.84
	High	Unambiguous	[K].GSLVSPGGLQMLLVKEGVQNAK.[T]	1xGG [K15]	0.0278034	0.00156993	1	4	2	Q460N5-1	1	2339.28	47.12	49.1	142.1	108.8	293486	849383	650466	280359	841845	650466		High	High	Peak Found	High	780.43	60.6922	0.000643	0.007171	0.77	60.66
	High	Unambiguous	[R].ELIESTTQKIK.[R]	1xGG [K]	0.0199911	0.00156993	1	4	3	Q460N5-1	1	1403.77	7.51	92.8	99.5	107.8	757048	811491	879325	723186	804288	879325		High	High	High	High	468.596	26.1699	0.0006016	0.004733	0.97	26.24
	High	Unambiguous	[K].TVFKATLPDTAAPPGLPPAAAGPGK.[T]	1xGG [K4]	0.0484059	0.00184581	1	4	1	Q460N5-1	1	2459.33											No Quan Values	Not Found	High	Not Found	High	820.448	50.4402	0.0007091	0.01449	0.71
	High	Unambiguous	[K].VNVQVSFNPENKQK.[G]	1xGG [K]	0.0571161	0.00184581	1	4	2	Q460N5-1	1	1744.9	12.29	95.9	90.3	113.8	750351	707038	890988	716789	700763	890988		Peak Found	High	High	High	582.304	30.804	0.0007091	0.01775	0.99	30.82
	High	Unambiguous	[R].LLPGNATISKAGK.[L]	1xGG [K10]	0.10988	0.00612191	1	4	1	Q460N5-1	1	1383.8	10.19	111.7	93.5	94.8	464427	388455	393963	443654	385007	393963		Peak Found	Peak Found	High	High	692.402	25.1777	0.00246	0.04106	0.65	25.18
	High	Unambiguous	[K].GPSADVYKAK.[C]	1xGG [K8]	0.11626	0.00638102	1	4	2	Q460N5-1	1	1149.59	9.78	100.8	89.8	109.4	407629	363207	442124	389396	359983	442124		High	High	Peak Found	High	575.299	18.5738	0.00246	0.04427	0.95	18.72
	High	Unambiguous	[K].QKGILLTGSK.[T]	1xGG [K2]	0.129304	0.00764362	1	4	2	Q460N5-1	1	1158.68	1.12	101	100.3	98.8	354872	352472	347181	338999	349343	347181		High	High	Peak Found	High	579.846	22.7682	0.0029	0.05073	0.86	22.74
	High	Unambiguous	[R].LVEVKPSLVIDYLKTEK.[K]	1xGG [K14]	0.157598	0.00960834	1	4	1	Q460N5-1	1	2088.2	23.47	126.8	89.9	83.2	752040	533382	493607	718402	528648	493607		High	Peak Found	Peak Found	High	522.804	54.3818	0.003827	0.06582	0.5	54.24
GG [K10; K50; K125; K127]	4	High	Master Protein	P61981	14-3-3 protein gamma [OS=Homo sapiens]	0	26.9	17	6	37	2	247	28.3	4.89	38.59	6	0	2.85	98.6	103.3	98.2	5.30616e+06	5.56063e+06	5.28546e+06	5.06882e+06	5.51128e+06	5.28546e+06	High	High	High	1
	Confidence	PSM Ambiguity	Annotated Sequence	Modifications	Qvality PEP	Qvality q-value	# Protein Groups	# Proteins	# PSMs	Master Protein Accessions	# Missed Cleavages	Theo. MH+ [Da]	Abundances (Grouped) CV [%]: oxldl	Abundances (Scaled): F7: Sample, oxldl	Abundances (Scaled): F8: Sample, oxldl	Abundances (Scaled): F9: Sample, oxldl	Abundances (Normalized): F7: Sample, oxldl	Abundances (Normalized): F8: Sample, oxldl	Abundances (Normalized): F9: Sample, oxldl	Abundance: F7: Sample, oxldl	Abundance: F8: Sample, oxldl	Abundance: F9: Sample, oxldl	Quan Info	Found in Sample: [S7] F7: Sample, oxldl	Found in Sample: [S8] F8: Sample, oxldl	Found in Sample: [S9] F9: Sample, oxldl	Confidence (by Search Engine): Sequest HT	m/z [Da] (by Search Engine): Sequest HT	RT [min] (by Search Engine): Sequest HT	Percolator q-Value (by Search Engine): Sequest HT	Percolator PEP (by Search Engine): Sequest HT	XCorr (by Search Engine): Sequest HT	Top Apex RT [min]
	High	Unambiguous	[R].NLLSVAYKNVVGAR.[R]	1xGG [K8]	1.37376e-05	0.00125174	3	5	8	P63104-1; P31946; P61981	1	1617.91	4.87	96.6	97.8	105.6	5.0349e+07	5.09867e+07	55033449	48097016	5.05342e+07	55033449	Shared	High	High	High	High	539.974	51.0303	0.0004274	4.803e-07	3.48	50.64
	High	Unambiguous	[-].MVDREQLVQKAR.[L]	1xGG [K10]; 1xMet-loss+Acetyl [N-Term]	0.00211292	0.00125174	1	1	3	P61981	2	1497.81	4.01	96.8	104.5	98.6	3.25103e+06	3.50835e+06	3.31166e+06	3105618	3.47722e+06	3.31166e+06		High	High	High	High	499.943	27.8731	0.0004274	0.0002787	2.24	27.98
	High	Unambiguous	[KR].VFYLKMK.[G]	1xOxidation [M6]; 1xGG [K]	0.0464381	0.00156993	5	9	4	P63104-1; P31947-1; P31946; P61981; P27348	1	1058.57	16.21	89	118.6	92.4	1.87184e+06	2.49437e+06	1.94256e+06	1.78812e+06	2472232	1.94256e+06	Shared	High	High	High	High	529.789	24.1608	0.000643	0.0137	1.38	24.21
	High	Unambiguous	[R].EQLVQKAR.[L]	1xGG [K6]	0.0245157	0.00156993	1	1	3	P61981	1	1085.61	2.28	101.4	101.2	97.4	2.05513e+06	2.05228e+06	1.9738e+06	1.9632e+06	2.03406e+06	1.9738e+06		High	High	High	High	543.307	18.0123	0.0006016	0.00611	1.51	18.22
GG [K139; K224; K277; K290; K391; K458; K459; K513; K756; K1222]	10	High	Master Protein	O14727	apoptotic protease-activating factor 1 [OS=Homo sapiens]	0	26.884	10	10	22	10	1248	141.7	6.4	8.76	10	0	3.21	98.7	97.6	103.7	1.42903e+07	1.41385e+07	1.50097e+07	1.36512e+07	1.4013e+07	1.50097e+07	High	High	High	1
	Confidence	PSM Ambiguity	Annotated Sequence	Modifications	Qvality PEP	Qvality q-value	# Protein Groups	# Proteins	# PSMs	Master Protein Accessions	# Missed Cleavages	Theo. MH+ [Da]	Abundances (Grouped) CV [%]: oxldl	Abundances (Scaled): F7: Sample, oxldl	Abundances (Scaled): F8: Sample, oxldl	Abundances (Scaled): F9: Sample, oxldl	Abundances (Normalized): F7: Sample, oxldl	Abundances (Normalized): F8: Sample, oxldl	Abundances (Normalized): F9: Sample, oxldl	Abundance: F7: Sample, oxldl	Abundance: F8: Sample, oxldl	Abundance: F9: Sample, oxldl	Quan Info	Found in Sample: [S7] F7: Sample, oxldl	Found in Sample: [S8] F8: Sample, oxldl	Found in Sample: [S9] F9: Sample, oxldl	Confidence (by Search Engine): Sequest HT	m/z [Da] (by Search Engine): Sequest HT	RT [min] (by Search Engine): Sequest HT	Percolator q-Value (by Search Engine): Sequest HT	Percolator PEP (by Search Engine): Sequest HT	XCorr (by Search Engine): Sequest HT	Top Apex RT [min]
	High	Unambiguous	[K].YVVPVESSLGKEK.[G]	1xGG [K13]	0.00202605	0.00125174	1	6	3	O14727	1	1548.83	5.74	94.1	100.3	105.6	1.47815e+06	1.57419e+06	1.6584e+06	1.41203e+06	1.56022e+06	1.6584e+06		High	High	High	High	516.947	32.2692	0.0004274	0.000264	2.41	32.32
	High	Unambiguous	[K].LVNAIQQKLSK.[L]	1xGG [K8]	0.00586397	0.00125174	1	6	3	O14727	1	1355.8	2.07	97.6	101.1	101.3	1.3638e+06	1.41302e+06	1.41486e+06	1.3028e+06	1.40047e+06	1.41486e+06		High	High	Peak Found	High	452.605	28.7202	0.0004274	0.001012	2.07	29.06
	High	Unambiguous	[R].LPLNIEEAKDR.[L]	1xGG [K9]	0.00252953	0.00125174	1	6	2	O14727	1	1411.75	2.93	102.6	96.8	100.6	4.92879e+06	4.6514e+06	4830235	4708338	4.61011e+06	4830235		High	Peak Found	High	High	471.256	32.9782	0.0004274	0.0003511	1.92	33
	High	Unambiguous	[R].FSPDDKLLASCSADGTLK.[L]	1xCarbamidomethyl [C11]; 1xGG [K6]	0.00116726	0.00125174	1	5	3	O14727	1	2038.97	7.98	108.9	97.7	93.4	1.87555e+06	1.68361e+06	1609062	1.79166e+06	1.66867e+06	1609062		High	High	High	High	680.33	42.8166	0.0004274	0.000132	2.13	42.91
	High	Unambiguous	[K].AKTELVGPAHLIHEFVEYR.[H]	1xGG [K2]	0.0326778	0.00156993	1	5	1	O14727	1	2323.22	30.92	82.2	82.1	135.7	512216	511722	845710	489306	507181	845710		Peak Found	Peak Found	High	High	581.56	49.9726	0.000643	0.008788	0.85	50.21
	High	Unambiguous	[K].KIITQFQR.[Y]	1xGG [K1]	0.0278034	0.00156993	1	5	1	O14727	1	1147.66	6.28	92.8	102.8	104.4	568521	629834	639528	543092	624244	639528		Peak Found	Peak Found	High	High	383.224	24.3346	0.000643	0.007182	1.42	24.31
	High	Unambiguous	[R].EDIKDYYTDLSILQKDVK.[V]	1xGG [K15]	0.012585	0.00156993	1	5	4	O14727	2	2300.17	8.02	96.7	94.1	109.1	2.36182e+06	2.29813e+06	2.66447e+06	2.25618e+06	2.27773e+06	2.66447e+06		High	High	High	High	767.394	57.9427	0.0005335	0.002639	1.39	58.03
	High	Unambiguous	[K].KIHVSPDFK.[T]	1xGG [K1]	0.0498608	0.00184581	1	5	2	O14727	1	1184.64	2.78	99	103.1	97.8	422044	439509	416920	403167	435608	416920		Peak Found	High	High	High	395.552	22.1229	0.0007091	0.01498	0.96	22.12
	High	Unambiguous	[K].SVTDSVMGPKYVVPVESSLGK.[E]	1xGG [K10]	0.102063	0.00585165	1	6	1	O14727	1	2293.17	13.11	84.9	107.6	107.5	497723	631068	630634	475461	625467	630634		Peak Found	High	Peak Found	High	765.064	49.8113	0.002101	0.03755	0.71	49.95
	High	Unambiguous	[K].NCSQLQDLHKK.[I]	1xCarbamidomethyl [C2]; 1xGG [K]	0.120246	0.00638102	1	5	2	O14727	1	1484.73	4.27	95.2	103.4	101.4	281734	305997	299884	269132	303281	299884		Peak Found	High	High	High	495.581	18.8424	0.002532	0.04647	0.91	18.85
GG [K142; K156]	2	High	Master Protein	P60174-1	Isoform 2 of Triosephosphate isomerase [OS=Homo sapiens]	0	26.782	37	7	18	7	249	26.7	6.9	22.04	7	0	4.82	104.8	100.1	95.1	1.89512e+07	1.81072e+07	1.72068e+07	1.81036e+07	1.79465e+07	1.72068e+07	High	High	High	1
	Confidence	PSM Ambiguity	Annotated Sequence	Modifications	Qvality PEP	Qvality q-value	# Protein Groups	# Proteins	# PSMs	Master Protein Accessions	# Missed Cleavages	Theo. MH+ [Da]	Abundances (Grouped) CV [%]: oxldl	Abundances (Scaled): F7: Sample, oxldl	Abundances (Scaled): F8: Sample, oxldl	Abundances (Scaled): F9: Sample, oxldl	Abundances (Normalized): F7: Sample, oxldl	Abundances (Normalized): F8: Sample, oxldl	Abundances (Normalized): F9: Sample, oxldl	Abundance: F7: Sample, oxldl	Abundance: F8: Sample, oxldl	Abundance: F9: Sample, oxldl	Quan Info	Found in Sample: [S7] F7: Sample, oxldl	Found in Sample: [S8] F8: Sample, oxldl	Found in Sample: [S9] F9: Sample, oxldl	Confidence (by Search Engine): Sequest HT	m/z [Da] (by Search Engine): Sequest HT	RT [min] (by Search Engine): Sequest HT	Percolator q-Value (by Search Engine): Sequest HT	Percolator PEP (by Search Engine): Sequest HT	XCorr (by Search Engine): Sequest HT	Top Apex RT [min]
	High	Unambiguous	[K].VIADNVKDWSK.[V]	1xGG [K7]	0.00618996	0.00125174	1	3	1	P60174-1	1	1388.72	6.79	93.9	107.3	98.8	1.60168e+06	1.83071e+06	1686460	1.53004e+06	1.81446e+06	1686460		Peak Found	Peak Found	High	High	463.577	30.2351	0.0004274	0.001077	1.55	30.19
	High	Unambiguous	[R].EAGITEKVVFEQTK.[V]	1xGG [K7]	0.0769843	0.00365894	1	3	2	P60174-1	1	1692.88	12	86.2	108.1	105.7	979384	1.22812e+06	1.20036e+06	935578	1.21722e+06	1.20036e+06		Peak Found	High	High	High	564.965	35.9054	0.001241	0.02614	1.23	35.99
GG [K95; K97; K102; K114; K145; K176; K181; K263]	8	High	Master Protein	Q13148-1	TAR DNA-binding protein 43 [OS=Homo sapiens]	0	26.378	20	7	22	7	414	44.7	6.19	14.45	7	0	1.85	99	102.1	98.9	1.83075e+07	1.88971e+07	1.82985e+07	1.74886e+07	1.87293e+07	1.82985e+07	High	High	High	1
	Confidence	PSM Ambiguity	Annotated Sequence	Modifications	Qvality PEP	Qvality q-value	# Protein Groups	# Proteins	# PSMs	Master Protein Accessions	# Missed Cleavages	Theo. MH+ [Da]	Abundances (Grouped) CV [%]: oxldl	Abundances (Scaled): F7: Sample, oxldl	Abundances (Scaled): F8: Sample, oxldl	Abundances (Scaled): F9: Sample, oxldl	Abundances (Normalized): F7: Sample, oxldl	Abundances (Normalized): F8: Sample, oxldl	Abundances (Normalized): F9: Sample, oxldl	Abundance: F7: Sample, oxldl	Abundance: F8: Sample, oxldl	Abundance: F9: Sample, oxldl	Quan Info	Found in Sample: [S7] F7: Sample, oxldl	Found in Sample: [S8] F8: Sample, oxldl	Found in Sample: [S9] F9: Sample, oxldl	Confidence (by Search Engine): Sequest HT	m/z [Da] (by Search Engine): Sequest HT	RT [min] (by Search Engine): Sequest HT	Percolator q-Value (by Search Engine): Sequest HT	Percolator PEP (by Search Engine): Sequest HT	XCorr (by Search Engine): Sequest HT	Top Apex RT [min]
	High	Unambiguous	[K].LPNSKQSQDEPLR.[S]	1xGG [K5]	1.34931e-05	0.00125174	1	2	5	Q13148-1	1	1625.82	0.58	100.6	99.9	99.5	7.91949e+06	7.85936e+06	7.83065e+06	7.56526e+06	7789606	7.83065e+06		High	High	High	High	542.613	21.1797	0.0004274	4.677e-07	2.79	21.24
	High	Unambiguous	[K].GISVHISNAEPKHNSNR.[Q]	1xGG [K12]	0.00165241	0.00125174	1	2	3	Q13148-1	1	1973.99	5.44	101.6	104.5	93.9	598578	615703	553615	571805	610239	553615		High	High	High	High	658.668	20.6143	0.0004274	0.0002043	1.83	20.6
	High	Unambiguous	[K].TSDLIVLGLPWKTTEQDLK.[E]	1xGG [K12]	0.00019138	0.00125174	1	1	3	Q13148-1	1	2271.22	4.24	95.2	101.8	103.1	3.50399e+06	3.74644e+06	3.79542e+06	3347259	3713192	3.79542e+06		High	High	High	High	757.747	64.6627	0.0004274	1.339e-05	2.75	64.62
	High	Unambiguous	[K].MDETDASSAVKVK.[R]	1xGG [K]	0.0346892	0.00156993	1	1	3	Q13148-1	1	1494.71	5.6	104.8	101.4	93.8	555270	537598	497392	530434	532827	497392		High	High	High	High	498.908	23.2243	0.000643	0.00945	1.06	23.18
	High	Unambiguous	[R].AVQKTSDLIVLGLPWK.[T]	1xGG [K4]	0.0187131	0.00156993	1	1	3	Q13148-1	1	1882.08	6.12	96.3	107.1	96.6	2.24776e+06	2.49857e+06	2254779	2.14722e+06	2.47639e+06	2254779		High	High	High	High	628.031	59.8234	0.0006016	0.004361	1.99	59.96
	High	Unambiguous	[K].TGHSKGFGFVR.[F]	1xGG [K5]	0.0151636	0.00156993	1	2	3	Q13148-1	1	1306.67	4.32	99.3	104.6	96.1	3.12723e+06	3.29706e+06	3.02776e+06	2987355	3267802	3.02776e+06		High	High	High	High	436.226	22.2913	0.0005335	0.003347	1.8	22.38
	High	Unambiguous	[R].WCDCKLPNSK.[Q]	2xCarbamidomethyl [C2; C4]; 1xGG [K5]	0.129304	0.00764362	1	2	2	Q13148-1	1	1421.63	2.48	102.8	99.1	98.1	355195	342320	338921	339308	339281	338921		High	High	Peak Found	High	474.548	23.5016	0.0029	0.05084	0.61	23.67
GG [K19; K26; K141; K580; K772; K785; K844]	7	High	Master Protein	P21399	Cytoplasmic aconitate hydratase [OS=Homo sapiens]	0	26.077	13	8	22	8	889	98.3	6.68	6.77	8	0	1.61	98.9	99.2	101.8	1.8612e+07	1.86748e+07	1.91648e+07	1.77795e+07	1.8509e+07	1.91648e+07	High	High	High	1
	Confidence	PSM Ambiguity	Annotated Sequence	Modifications	Qvality PEP	Qvality q-value	# Protein Groups	# Proteins	# PSMs	Master Protein Accessions	# Missed Cleavages	Theo. MH+ [Da]	Abundances (Grouped) CV [%]: oxldl	Abundances (Scaled): F7: Sample, oxldl	Abundances (Scaled): F8: Sample, oxldl	Abundances (Scaled): F9: Sample, oxldl	Abundances (Normalized): F7: Sample, oxldl	Abundances (Normalized): F8: Sample, oxldl	Abundances (Normalized): F9: Sample, oxldl	Abundance: F7: Sample, oxldl	Abundance: F8: Sample, oxldl	Abundance: F9: Sample, oxldl	Quan Info	Found in Sample: [S7] F7: Sample, oxldl	Found in Sample: [S8] F8: Sample, oxldl	Found in Sample: [S9] F9: Sample, oxldl	Confidence (by Search Engine): Sequest HT	m/z [Da] (by Search Engine): Sequest HT	RT [min] (by Search Engine): Sequest HT	Percolator q-Value (by Search Engine): Sequest HT	Percolator PEP (by Search Engine): Sequest HT	XCorr (by Search Engine): Sequest HT	Top Apex RT [min]
	High	Unambiguous	[R].IDFEKEPLGVNAKGQQVFLK.[D]	1xGG [K13]	0.00513768	0.00125174	1	1	2	P21399	2	2374.28	10.5	105.9	87.9	106.3	1.89876e+06	1.57623e+06	1.90583e+06	1.81383e+06	1.56224e+06	1.90583e+06		Peak Found	High	High	High	594.324	46.2346	0.0004274	0.0008564	1.98	46.36
	High	Unambiguous	[R].YQQAGLPLIVLAGKEYGAGSSR.[D]	1xGG [K14]	0.000421776	0.00125174	1	1	4	P21399	1	2392.26	4.36	95.2	101.2	103.6	6.75495e+06	7.18318e+06	7.35569e+06	6.45282e+06	7.11943e+06	7.35569e+06		High	High	High	High	798.092	58.5384	0.0004274	3.647e-05	2.48	58.78
	High	Unambiguous	[-].MSNPFAHLAEPLDPVQPGKK.[F]	1xGG [K19]; 1xMet-loss+Acetyl [N-Term]	0.000987015	0.00125174	1	1	3	P21399	1	2201.13	9.19	89.4	105	105.6	1.17992e+06	1.38661e+06	1.39349e+06	1.12714e+06	1.37431e+06	1.39349e+06		High	High	High	High	734.383	53.7017	0.0004274	0.0001068	1.97	53.79
	High	Unambiguous	[R].RADSLQKNQDLEFER.[N]	1xGG [K7]	0.00495573	0.00125174	1	1	3	P21399	2	1962.96	6.73	103.7	92.2	104.1	2.02803e+06	1.80471e+06	2.03709e+06	1.93732e+06	1.78869e+06	2.03709e+06		High	High	High	High	654.993	26.372	0.0004274	0.0008162	1.67	26.73
	High	Unambiguous	[R].DWAAKGPFLLGIK.[A]	1xGG [K5]	0.00164253	0.00125174	1	1	3	P21399	1	1529.85	7.72	99.9	107.8	92.3	1.08975e+06	1.17588e+06	1.00743e+06	1.04101e+06	1.16544e+06	1.00743e+06		High	High	High	High	510.62	59.3322	0.0004274	0.0002032	2.05	59.49
	High	Unambiguous	[K].FFNLNKLEDSR.[Y]	1xGG [K6]	0.00275121	0.00125174	1	1	3	P21399	1	1496.75	9.74	110.7	91.6	97.8	3.05385e+06	2.5269e+06	2698426	2.91725e+06	2504469	2698426		High	High	High	High	499.588	44.7776	0.0004274	0.0003878	2.24	44.89
	High	Unambiguous	[R].YTIIIPENLKPQMK.[V]	1xGG [K10]	0.00983493	0.00156993	1	1	2	P21399	0	1801.99	7.88	91.1	105.9	103	1.13387e+06	1.31916e+06	1.28239e+06	1.08315e+06	1307450	1.28239e+06		Peak Found	High	High	High	601.334	49.9865	0.0005335	0.001933	1	50.19
	High	Unambiguous	[R].ADSLQKNQDLEFER.[N]	1xGG [K6]	0.0631211	0.00184581	1	1	2	P21399	1	1806.86	8.31	94.8	109.6	95.6	1.47283e+06	1.70211e+06	1.48448e+06	1.40696e+06	1.687e+06	1.48448e+06		Peak Found	High	High	High	602.959	31.589	0.0007091	0.02019	1.72	31.63
GG [K30; K39; K140; K154; K377; K400; K420; K426]	8	High	Master Protein	P31749	RAC-alpha serine/threonine-protein kinase [OS=Homo sapiens]	0	26.039	22	8	15	8	480	55.7	6.07	9.43	8	0	1.31	101.5	99.1	99.4	1.12951e+07	1.10294e+07	1.10582e+07	1.07899e+07	1.09315e+07	1.10582e+07	High	High	High	1
	Confidence	PSM Ambiguity	Annotated Sequence	Modifications	Qvality PEP	Qvality q-value	# Protein Groups	# Proteins	# PSMs	Master Protein Accessions	# Missed Cleavages	Theo. MH+ [Da]	Abundances (Grouped) CV [%]: oxldl	Abundances (Scaled): F7: Sample, oxldl	Abundances (Scaled): F8: Sample, oxldl	Abundances (Scaled): F9: Sample, oxldl	Abundances (Normalized): F7: Sample, oxldl	Abundances (Normalized): F8: Sample, oxldl	Abundances (Normalized): F9: Sample, oxldl	Abundance: F7: Sample, oxldl	Abundance: F8: Sample, oxldl	Abundance: F9: Sample, oxldl	Quan Info	Found in Sample: [S7] F7: Sample, oxldl	Found in Sample: [S8] F8: Sample, oxldl	Found in Sample: [S9] F9: Sample, oxldl	Confidence (by Search Engine): Sequest HT	m/z [Da] (by Search Engine): Sequest HT	RT [min] (by Search Engine): Sequest HT	Percolator q-Value (by Search Engine): Sequest HT	Percolator PEP (by Search Engine): Sequest HT	XCorr (by Search Engine): Sequest HT	Top Apex RT [min]
	High	Unambiguous	[K].LSPPFKPQVTSETDTR.[Y]	1xGG [K6]	5.25176e-05	0.00125174	1	2	3	P31749	0	1916.97	32.62	120	62.4	117.6	3.73879e+06	1.94273e+06	3.66537e+06	3.57156e+06	1.92549e+06	3.66537e+06		High	High	High	High	639.662	35.5343	0.0004274	2.624e-06	2.26	35.65
	High	Unambiguous	[K].KLSPPFKPQVTSETDTR.[Y]	1xGG [K]	0.00211292	0.00125174	1	2	3	P31749	1	2045.07	23.44	96.3	125.1	78.6	1.4248e+06	1.8509e+06	1.16373e+06	1.36107e+06	1.83447e+06	1.16373e+06		High	High	High	High	682.36	29.583	0.0004274	0.0002781	1.77	29.71
	High	Unambiguous	[R].TLGPEAKSLLSGLLK.[K]	1xGG [K7]	0.00102313	0.00125174	1	2	1	P31749	1	1640.96	22.49	74.3	116.2	109.4	1.39027e+06	2.174e+06	2.0465e+06	1.32808e+06	2.15471e+06	2.0465e+06		Peak Found	High	Peak Found	High	547.657	59.3321	0.0004274	0.0001117	2.25	59.34
	High	Unambiguous	[K].NDGTFIGYKERPQDVDQR.[E]	1xGG [K9]	0.00378186	0.00125174	1	1	3	P31749	1	2252.07	7.41	108.3	94.1	97.6	2.08793e+06	1.81342e+06	1.88209e+06	1.99454e+06	1.79733e+06	1.88209e+06		High	High	High	High	751.362	30.5509	0.0004274	0.0005796	1.52	30.57
	High	Unambiguous	[R].SGSPSDNSGAEEMEVSLAKPK.[H]	1xGG [K19]	0.00728093	0.00125174	1	2	1	P31749	0	2234.02	73.52	64.4	51	184.5	131965	104585	378061	126062	103657	378061		Peak Found	Peak Found	High	High	745.347	35.3286	0.0004274	0.001326	1.24	35.26
	High	Unambiguous	[R].LGGGSEDAKEIMQHR.[F]	1xGG [K9]	0.0330706	0.00156993	1	2	2	P31749	1	1741.83	28.76	110.7	121.9	67.4	361808	398378	220360	345625	394842	220360		Peak Found	High	High	High	581.281	25.7748	0.000643	0.008928	0.84	25.78
	High	Unambiguous	[R].YFLLKNDGTFIGYK.[E]	1xGG [K5]	0.0187131	0.00156993	1	1	1	P31749	1	1792.93	5.58	100.6	105.3	94.2	725197	758965	678890	692760	752229	678890		High	Peak Found	Peak Found	High	598.314	53.4578	0.0006016	0.004346	1	53.54
	High	Unambiguous	[R].VTMNEFEYLKLLGK.[G]	1xGG [K10]	0.127872	0.0073273	1	2	1	P31749	1	1798.94	32.63	96.8	134.1	69.1	1.43433e+06	1.9864e+06	1023230	1370176	1.96877e+06	1023230		Peak Found	High	Peak Found	High	600.319	58.5545	0.0029	0.0501	0.84	58.54
GG [K212; K235; K509; K512; K537; K555; K567; K741; K912; K918]	10	High	Master Protein	P43246-1	DNA mismatch repair protein MSH2 [OS=Homo sapiens]	0	25.979	13	9	22	9	934	104.7	5.77	9.33	9	0	2.86	96.7	102	101.3	1.03124e+07	1.08725e+07	1.08012e+07	9.85119e+06	1.0776e+07	1.08012e+07	High	High	High	1
	Confidence	PSM Ambiguity	Annotated Sequence	Modifications	Qvality PEP	Qvality q-value	# Protein Groups	# Proteins	# PSMs	Master Protein Accessions	# Missed Cleavages	Theo. MH+ [Da]	Abundances (Grouped) CV [%]: oxldl	Abundances (Scaled): F7: Sample, oxldl	Abundances (Scaled): F8: Sample, oxldl	Abundances (Scaled): F9: Sample, oxldl	Abundances (Normalized): F7: Sample, oxldl	Abundances (Normalized): F8: Sample, oxldl	Abundances (Normalized): F9: Sample, oxldl	Abundance: F7: Sample, oxldl	Abundance: F8: Sample, oxldl	Abundance: F9: Sample, oxldl	Quan Info	Found in Sample: [S7] F7: Sample, oxldl	Found in Sample: [S8] F8: Sample, oxldl	Found in Sample: [S9] F9: Sample, oxldl	Confidence (by Search Engine): Sequest HT	m/z [Da] (by Search Engine): Sequest HT	RT [min] (by Search Engine): Sequest HT	Percolator q-Value (by Search Engine): Sequest HT	Percolator PEP (by Search Engine): Sequest HT	XCorr (by Search Engine): Sequest HT	Top Apex RT [min]
	High	Unambiguous	[K].NKTEYEEAQDAIVK.[E]	1xGG [K2]	0.00593489	0.00125174	1	2	3	P43246-1	1	1751.84	5.59	93.6	102.2	104.1	791877	864595	880576	756458	856922	880576		High	High	High	High	584.62	29.2407	0.0004274	0.001023	1.45	29.62
	High	Unambiguous	[K].ECVLPGGETAGDMGKLR.[Q]	1xCarbamidomethyl [C2]; 1xGG [K15]	0.000429419	0.00125174	1	2	2	P43246-1	1	1903.9	39.1	58.2	106	135.7	311084	566401	725025	297170	561374	725025		High	Peak Found	High	High	635.305	38.5603	0.0004274	3.717e-05	2.12	38.64
	High	Unambiguous	[K].ADFSTKDIYQDLNR.[L]	1xGG [K6]	0.0031021	0.00125174	1	2	3	P43246-1	1	1799.86	2.46	99.1	102.8	98.1	1.25054e+06	1.29735e+06	1.23855e+06	1.19461e+06	1.28584e+06	1.23855e+06		High	High	High	High	600.623	45.7447	0.0004274	0.0004538	1.81	45.8
	High	Unambiguous	[K].AEVIAKNNSFVNEIISR.[I]	1xGG [K6]	7.12695e-05	0.00125174	1	2	2	P43246-1	1	2018.07											No Quan Values	High	High	Not Found	High	673.36	48.716	0.0004274	3.848e-06	2.48
	High	Unambiguous	[R].DLGLDPGKQIK.[L]	1xGG [K]	0.0328736	0.00156993	1	2	3	P43246-1	1	1297.71	1.89	102.1	99.5	98.4	1.67989e+06	1.63626e+06	1619707	1.60475e+06	1.62173e+06	1619707		High	High	High	High	433.242	32.9494	0.000643	0.008836	1.36	33
	High	Unambiguous	[R].SATKDSLIIIDELGR.[G]	1xGG [K4]	0.00893268	0.00156993	1	2	4	P43246-1	1	1744.94	4.82	94.5	102	103.5	3.89655e+06	4.20366e+06	4.26827e+06	3.72226e+06	4166356	4.26827e+06		High	High	High	High	582.32	52.4628	0.0005335	0.001713	2.18	52.45
	High	Unambiguous	[R].NNKNFSTVDIQK.[N]	1xGG [K3]	0.0522772	0.00184581	1	2	3	P43246-1	1	1521.77	3.66	97.8	98	104.2	401717	402769	428261	383749	399194	428261		High	High	High	High	507.926	24.4406	0.0007091	0.01586	0.95	24.45
	High	Unambiguous	[K].FTNSKLTSLNEEYTK.[N]	1xGG [K5]	0.0693204	0.00335536	1	2	1	P43246-1	1	1888.93	12.01	105.7	108.1	86.2	1.29713e+06	1.32597e+06	1.05748e+06	1239114	1.3142e+06	1.05748e+06		Peak Found	Peak Found	High	High	630.314	34.9705	0.001162	0.02282	0.55	35.05
	High	Unambiguous	[K].QLKAEVIAK.[N]	1xGG [K3]	0.0834898	0.00465574	1	2	1	P43246-1	1	1113.66	9.82	111.3	93.7	95	683655	575528	583311	653076	570420	583311		Peak Found	High	Peak Found	High	557.335	21.895	0.001759	0.02887	1	21.92
GG [K32; K124; K220; K293; K341]	5	High	Master Protein	Q9H4M9	EH domain-containing protein 1 [OS=Homo sapiens]	0	25.693	15	6	18	5	534	60.6	6.83	13.74	6	1	16.13	84.1	116.3	99.6	1.58391e+07	2.19166e+07	1.87689e+07	1.51307e+07	2.17221e+07	1.87689e+07	High	High	High	1
	Confidence	PSM Ambiguity	Annotated Sequence	Modifications	Qvality PEP	Qvality q-value	# Protein Groups	# Proteins	# PSMs	Master Protein Accessions	# Missed Cleavages	Theo. MH+ [Da]	Abundances (Grouped) CV [%]: oxldl	Abundances (Scaled): F7: Sample, oxldl	Abundances (Scaled): F8: Sample, oxldl	Abundances (Scaled): F9: Sample, oxldl	Abundances (Normalized): F7: Sample, oxldl	Abundances (Normalized): F8: Sample, oxldl	Abundances (Normalized): F9: Sample, oxldl	Abundance: F7: Sample, oxldl	Abundance: F8: Sample, oxldl	Abundance: F9: Sample, oxldl	Quan Info	Found in Sample: [S7] F7: Sample, oxldl	Found in Sample: [S8] F8: Sample, oxldl	Found in Sample: [S9] F9: Sample, oxldl	Confidence (by Search Engine): Sequest HT	m/z [Da] (by Search Engine): Sequest HT	RT [min] (by Search Engine): Sequest HT	Percolator q-Value (by Search Engine): Sequest HT	Percolator PEP (by Search Engine): Sequest HT	XCorr (by Search Engine): Sequest HT	Top Apex RT [min]
	High	Unambiguous	[R].KLNAFGNAFLNR.[F]	1xGG [K1]	0.00075838	0.00125174	1	3	3	Q9H4M9	1	1478.79	62.56	47.7	169.3	83	1.94613e+06	6.91163e+06	3.39045e+06	1859082	6.85028e+06	3.39045e+06		High	High	High	High	493.6	41.1356	0.0004274	7.667e-05	2.4	41.15
	High	Unambiguous	[R].VVLNKADQIETQQLMR.[V]	1xOxidation [M15]; 1xGG [K5]	0.00225703	0.00125174	1	2	3	Q9H4M9	1	2016.05	7.46	95.8	95.6	108.6	1.57094e+06	1.56776e+06	1.78115e+06	1.50068e+06	1.55384e+06	1.78115e+06		High	Peak Found	High	High	672.69	35.0929	0.0004274	0.0003037	1.74	35.21
	High	Unambiguous	[R].VVLNKADQIETQQLMR.[V]	1xGG [K5]	4.88771e-05	0.00125174	1	2	3	Q9H4M9	1	2000.06	6.07	104.2	93	102.8	2.19339e+06	1.95855e+06	2.16338e+06	2.09528e+06	1.94117e+06	2.16338e+06		High	High	High	High	667.358	40.1637	0.0004274	2.39e-06	2.92	40.29
	High	Unambiguous	[R].QLYAQKLLPLEEHYR.[F]	1xGG [K6]	0.00203824	0.00125174	1	1	3	Q9H4M9	1	2015.07	7.45	91.7	106.2	102	3.27131e+06	3.78766e+06	3.63762e+06	3124994	3754046	3.63762e+06		High	High	High	High	504.523	43.7713	0.0004274	0.000267	2.18	44.04
	High	Unambiguous	[K].ELVNNLGEIYQKIER.[E]	1xGG [K12]	0.000390197	0.00125174	1	1	3	Q9H4M9	1	1932.02	2.23	97.9	102.3	99.8	2.51479e+06	2.62869e+06	2.56283e+06	2402311	2605363	2.56283e+06		High	High	High	High	644.678	55.8363	0.0004274	3.301e-05	2.04	56.01
	High	Unambiguous	[R].KLNDLIK.[R]	1xGG [K1]	0.0980681	0.00554487	2	3	1	Q9H223; Q9H4M9	1	957.573	3.66	96	103.1	100.9	789552	848312	830057	754236	840783	830057	Shared	Peak Found	Peak Found	High	High	479.29	24.3568	0.002009	0.03548	1.32	24.34
GG [K17; K21; K34; K46; K52; K75]	6	High	Master Protein	P16403	Histone H1.2 [OS=Homo sapiens]	0	25.284	31	8	25	2	213	21.4	10.93	9.31	8	0	2.55	102.4	97.3	100.2	8.46289e+06	8.04232e+06	8.28133e+06	8084357	7.97094e+06	8.28133e+06	High	High	High	1
	Confidence	PSM Ambiguity	Annotated Sequence	Modifications	Qvality PEP	Qvality q-value	# Protein Groups	# Proteins	# PSMs	Master Protein Accessions	# Missed Cleavages	Theo. MH+ [Da]	Abundances (Grouped) CV [%]: oxldl	Abundances (Scaled): F7: Sample, oxldl	Abundances (Scaled): F8: Sample, oxldl	Abundances (Scaled): F9: Sample, oxldl	Abundances (Normalized): F7: Sample, oxldl	Abundances (Normalized): F8: Sample, oxldl	Abundances (Normalized): F9: Sample, oxldl	Abundance: F7: Sample, oxldl	Abundance: F8: Sample, oxldl	Abundance: F9: Sample, oxldl	Quan Info	Found in Sample: [S7] F7: Sample, oxldl	Found in Sample: [S8] F8: Sample, oxldl	Found in Sample: [S9] F9: Sample, oxldl	Confidence (by Search Engine): Sequest HT	m/z [Da] (by Search Engine): Sequest HT	RT [min] (by Search Engine): Sequest HT	Percolator q-Value (by Search Engine): Sequest HT	Percolator PEP (by Search Engine): Sequest HT	XCorr (by Search Engine): Sequest HT	Top Apex RT [min]
	High	Unambiguous	[R].KASGPPVSELITKAVAASK.[E]	1xGG [K13]	0.00434213	0.00125174	2	3	4	P10412; P16403	2	1968.11	8.44	97.8	109.3	92.9	1.46663e+06	1.63934e+06	1.39275e+06	1401032	1.62479e+06	1.39275e+06	Shared	High	High	High	High	656.709	44.9648	0.0004274	0.0006932	1.89	45.18
	High	Unambiguous	[-].MSETAPAAPAAAPPAEKAPVK.[K]	1xGG [K21]; 1xMet-loss+Acetyl [N-Term]	0.00360447	0.00125174	1	1	4	P16403	1	2030.06	4.05	103.4	95.5	101.1	6.92231e+06	6.39518e+06	6.76652e+06	6.61269e+06	6.33842e+06	6.76652e+06		High	High	High	High	677.357	33.761	0.0004274	0.0005483	1.93	33.81
	High	Unambiguous	[K].ASGPPVSELITKAVAASK.[E]	1xGG [K]	0.000795594	0.00125174	2	3	5	P10412; P16403	1	1840.02	2.73	96.9	101.1	102	3.51353e+06	3.66434e+06	3.70038e+06	3.35637e+06	3.63182e+06	3.70038e+06	Shared	High	High	High	High	614.01	53.4065	0.0004274	8.113e-05	1.48	53.67
	High	Unambiguous	[K].ALAAAGYDVEKNNSR.[I]	1xGG [K11]	0.000136867	0.00125174	2	5	3	P10412; P16403	1	1692.83	5.31	94.3	101	104.7	748580	802127	831874	715098	795008	831874	Shared	High	High	High	High	564.949	24.8607	0.0004274	8.797e-06	2.48	24.88
	High	Unambiguous	[-].MSETAPAAPAAAPPAEKAPVKK.[K]	1xGG [K]; 1xMet-loss+Acetyl [N-Term]	0.0368222	0.00156993	1	1	3	P16403	2	2158.15	4.48	98.3	105.1	96.6	1.54058e+06	1.64714e+06	1.51481e+06	1.47167e+06	1.63252e+06	1.51481e+06		High	High	High	High	720.055	27.0095	0.000643	0.01021	1.54	27.43
	High	Unambiguous	[R].KASGPPVSELITK.[A]	1xGG [K1]	0.0864326	0.00465574	2	3	1	P10412; P16403	1	1440.81	6.28	92.8	103.3	103.9	698999	778339	783312	667734	771431	783312	Shared	Peak Found	High	Peak Found	High	480.94	29.4292	0.001759	0.03022	1.19	29.37
GG [K11; K13; K51; K122; K124]	5	High	Master Protein	P31946	14-3-3 protein beta/alpha [OS=Homo sapiens]	0	24.863	19	6	35	1	246	28.1	4.83	39.81	6	0	3.29	103.2	100.2	96.6	1.0356e+07	1.00544e+07	9697131	9892811	9965124	9697131	High	High	High	1
	Confidence	PSM Ambiguity	Annotated Sequence	Modifications	Qvality PEP	Qvality q-value	# Protein Groups	# Proteins	# PSMs	Master Protein Accessions	# Missed Cleavages	Theo. MH+ [Da]	Abundances (Grouped) CV [%]: oxldl	Abundances (Scaled): F7: Sample, oxldl	Abundances (Scaled): F8: Sample, oxldl	Abundances (Scaled): F9: Sample, oxldl	Abundances (Normalized): F7: Sample, oxldl	Abundances (Normalized): F8: Sample, oxldl	Abundances (Normalized): F9: Sample, oxldl	Abundance: F7: Sample, oxldl	Abundance: F8: Sample, oxldl	Abundance: F9: Sample, oxldl	Quan Info	Found in Sample: [S7] F7: Sample, oxldl	Found in Sample: [S8] F8: Sample, oxldl	Found in Sample: [S9] F9: Sample, oxldl	Confidence (by Search Engine): Sequest HT	m/z [Da] (by Search Engine): Sequest HT	RT [min] (by Search Engine): Sequest HT	Percolator q-Value (by Search Engine): Sequest HT	Percolator PEP (by Search Engine): Sequest HT	XCorr (by Search Engine): Sequest HT	Top Apex RT [min]
	High	Unambiguous	[R].NLLSVAYKNVVGAR.[R]	1xGG [K8]	1.37376e-05	0.00125174	3	5	8	P63104-1; P31946; P61981	1	1617.91	4.87	96.6	97.8	105.6	5.0349e+07	5.09867e+07	55033449	48097016	5.05342e+07	55033449	Shared	High	High	High	High	539.974	51.0303	0.0004274	4.803e-07	3.48	50.64
	High	Unambiguous	[KR].VFYLKMK.[G]	1xOxidation [M6]; 1xGG [K]	0.0464381	0.00156993	5	9	4	P63104-1; P31947-1; P31946; P61981; P27348	1	1058.57	16.21	89	118.6	92.4	1.87184e+06	2.49437e+06	1.94256e+06	1.78812e+06	2472232	1.94256e+06	Shared	High	High	High	High	529.789	24.1608	0.000643	0.0137	1.38	24.21
	High	Unambiguous	[K].SELVQKAK.[L]	1xGG [K]	0.0368222	0.00156993	1	2	3	P31946	1	1016.57	3.29	103.2	100.2	96.6	1.0356e+07	1.00544e+07	9697131	9892811	9965124	9697131		High	High	High	High	508.79	17.2028	0.000643	0.01022	2.07	17.28
	High	Unambiguous	[K].AKLAEQAER.[Y]	1xGG [K2]	0.0581344	0.00184581	4	6	1	P63104-1; P31947-1; P31946; P27348	1	1129.6	7.83	108.4	98.7	92.9	502092	457431	430219	479634	453371	430219	Shared	Peak Found	Peak Found	High	High	565.302	17.2383	0.0007091	0.01815	1.41	17.2
GG [K61; K63; K68; K101; K196; K361; K370]	7	High	Master Protein	P36507	Dual specificity mitogen-activated protein kinase kinase 2 [OS=Homo sapiens]	0	24.747	15	8	21	8	400	44.4	6.55	5.65	8	0	0.99	101	100	99	2.38687e+07	2.36266e+07	2.34025e+07	2.28011e+07	2.34169e+07	2.34025e+07	High	High	High	1
	Confidence	PSM Ambiguity	Annotated Sequence	Modifications	Qvality PEP	Qvality q-value	# Protein Groups	# Proteins	# PSMs	Master Protein Accessions	# Missed Cleavages	Theo. MH+ [Da]	Abundances (Grouped) CV [%]: oxldl	Abundances (Scaled): F7: Sample, oxldl	Abundances (Scaled): F8: Sample, oxldl	Abundances (Scaled): F9: Sample, oxldl	Abundances (Normalized): F7: Sample, oxldl	Abundances (Normalized): F8: Sample, oxldl	Abundances (Normalized): F9: Sample, oxldl	Abundance: F7: Sample, oxldl	Abundance: F8: Sample, oxldl	Abundance: F9: Sample, oxldl	Quan Info	Found in Sample: [S7] F7: Sample, oxldl	Found in Sample: [S8] F8: Sample, oxldl	Found in Sample: [S9] F9: Sample, oxldl	Confidence (by Search Engine): Sequest HT	m/z [Da] (by Search Engine): Sequest HT	RT [min] (by Search Engine): Sequest HT	Percolator q-Value (by Search Engine): Sequest HT	Percolator PEP (by Search Engine): Sequest HT	XCorr (by Search Engine): Sequest HT	Top Apex RT [min]
	High	Unambiguous	[R].KLIHLEIKPAIR.[N]	1xGG [K1]	0.00754841	0.00125174	1	3	3	P36507	1	1544.96	8.25	92.2	108.7	99.1	2.24345e+06	2.64275e+06	2.41013e+06	2.14311e+06	2.61929e+06	2.41013e+06		High	High	High	High	386.996	31.1501	0.0004274	0.001386	1.94	31.61
	High	Unambiguous	[K].VGELKDDDFER.[I]	1xGG [K5]	0.00242549	0.00125174	1	1	3	P36507	1	1436.67	3.66	99.6	103.9	96.6	1.44812e+06	1.51041e+06	1.40449e+06	1.38335e+06	1.49701e+06	1.40449e+06		High	High	High	High	479.56	27.2947	0.0004274	0.0003326	1.45	27.65
	High	Unambiguous	[R].DVKPSNILVNSR.[G]	1xGG [K3]	5.84931e-05	0.00125174	1	3	3	P36507	0	1455.79	4	104.6	97.9	97.5	1.26146e+07	1.18048e+07	1.17563e+07	1.20504e+07	1.17e+07	1.17563e+07		High	High	High	High	485.935	31.6627	0.0004274	3.006e-06	3.41	31.66
	High	Unambiguous	[K].MLTNHTFIKR.[S]	1xOxidation [M1]; 1xGG [K9]	0.0105076	0.00156993	1	1	3	P36507	1	1390.73	8.19	98.8	92.5	108.7	819762	767903	902692	783096	761088	902692		High	High	High	High	464.247	21.4651	0.0005335	0.002106	1.13	21.44
	High	Unambiguous	[R].LEAFLTQKAK.[V]	1xGG [K8]	0.0159106	0.00156993	1	1	3	P36507	1	1262.71	10.04	93.3	95.1	111.5	1.84976e+06	1.8862e+06	2.21113e+06	1.76703e+06	1869463	2.21113e+06		High	High	High	High	421.575	27.4594	0.0006016	0.003536	1.8	27.53
	High	Unambiguous	[R].ADLKMLTNHTFIK.[R]	1xGG [K4]	0.0120663	0.00156993	1	1	1	P36507	1	1645.87	8.31	101.6	107.4	91	1.71301e+06	1.81161e+06	1.5352e+06	1.63639e+06	1.79554e+06	1.5352e+06		High	Peak Found	Peak Found	High	549.296	39.348	0.0005335	0.002502	1.48	39.47
	High	Unambiguous	[K].RLEAFLTQKAK.[V]	1xGG [K]	0.11626	0.00638102	1	1	3	P36507	2	1418.81	1.93	99.6	102.1	98.3	2.52349e+06	2.58623e+06	2.48966e+06	2.41062e+06	2.56328e+06	2.48966e+06		High	High	High	High	473.609	26.0355	0.002532	0.0444	1.3	26.4
GG [K99; K202; K203; K207; K1098; K1267; K1273; K1280]	8	High	Master Protein	Q9NTJ3-1	Structural maintenance of chromosomes protein 4 [OS=Homo sapiens]	0	24.319	5	7	18	7	1288	147.1	6.79	2	7	0	3.81	96.2	100	103.8	6.99718e+06	7.27001e+06	7.55118e+06	6.68421e+06	7.20549e+06	7.55118e+06	High	High	High	1
	Confidence	PSM Ambiguity	Annotated Sequence	Modifications	Qvality PEP	Qvality q-value	# Protein Groups	# Proteins	# PSMs	Master Protein Accessions	# Missed Cleavages	Theo. MH+ [Da]	Abundances (Grouped) CV [%]: oxldl	Abundances (Scaled): F7: Sample, oxldl	Abundances (Scaled): F8: Sample, oxldl	Abundances (Scaled): F9: Sample, oxldl	Abundances (Normalized): F7: Sample, oxldl	Abundances (Normalized): F8: Sample, oxldl	Abundances (Normalized): F9: Sample, oxldl	Abundance: F7: Sample, oxldl	Abundance: F8: Sample, oxldl	Abundance: F9: Sample, oxldl	Quan Info	Found in Sample: [S7] F7: Sample, oxldl	Found in Sample: [S8] F8: Sample, oxldl	Found in Sample: [S9] F9: Sample, oxldl	Confidence (by Search Engine): Sequest HT	m/z [Da] (by Search Engine): Sequest HT	RT [min] (by Search Engine): Sequest HT	Percolator q-Value (by Search Engine): Sequest HT	Percolator PEP (by Search Engine): Sequest HT	XCorr (by Search Engine): Sequest HT	Top Apex RT [min]
	High	Unambiguous	[R].LIGIYKTYNITK.[S]	1xGG [K6]	0.00104168	0.00125174	1	2	2	Q9NTJ3-1	1	1540.87	6.82	102.8	92.2	105	1.43922e+06	1.29174e+06	1.47056e+06	1.37485e+06	1.28027e+06	1.47056e+06		High	Peak Found	High	High	514.296	40.1894	0.0004274	0.0001139	1.63	40.21
	High	Unambiguous	[K].TFKDVGNLLR.[S]	1xGG [K3]	0.00535842	0.00125174	1	2	3	Q9NTJ3-1	1	1276.7	10.92	87.4	106.8	105.8	1.39718e+06	1.70677e+06	1.69204e+06	1.33468e+06	1.69162e+06	1.69204e+06		High	High	High	High	426.238	39.8326	0.0004274	0.0009002	1.5	39.84
	High	Unambiguous	[K].SYAGEKILGPFHK.[R]	1xGG [K6]	0.00102928	0.00125174	1	2	3	Q9NTJ3-1	1	1560.82	3.9	96.1	103.9	100.1	1.62217e+06	1.75392e+06	1.68973e+06	1.54961e+06	1.73835e+06	1.68973e+06		High	High	High	High	520.944	33.1106	0.0004274	0.0001126	1.73	32.91
	High	Unambiguous	[K].SVAVNPKEIASK.[G]	1xGG [K7]	0.00134778	0.00125174	1	2	3	Q9NTJ3-1	1	1356.75	7.03	91.9	104.7	103.4	887791	1.01138e+06	998300	848082	1.0024e+06	998300		High	High	High	High	452.921	24.9634	0.0004274	0.0001576	1.9	24.97
	High	Unambiguous	[R].DNTSVYHISGKK.[K]	1xGG [K]	0.000504752	0.00125174	1	2	5	Q9NTJ3-1	1	1462.73	6.97	104.5	92	103.5	1.06838e+06	940408	1.05876e+06	1.02059e+06	932061	1.05876e+06		High	High	High	High	488.248	20.015	0.0004274	4.583e-05	2	20.15
	High	Unambiguous	[K].TYNITKSVAVNPK.[E]	1xGG [K6]	0.00977596	0.00156993	1	2	1	Q9NTJ3-1	1	1548.84											No Quan Values	Not Found	Not Found	High	High	516.951	28.829	0.0005335	0.001925	1.56
	High	Unambiguous	[K].KKEELYLQR.[V]	1xGG [K1]	0.140503	0.00810328	1	2	1	Q9NTJ3-1	2	1320.73	6.7	97.6	94.8	107.6	582434	565807	641801	556382	560785	641801		High	Peak Found	Peak Found	High	440.914	20.4798	0.003132	0.05679	1.23	20.67
GG [K90; K214]	2	High	Master Protein	P23396-1	40S ribosomal protein S3 [OS=Homo sapiens]	0	24.168	22	3	31	3	243	26.7	9.66	80.53	3	0	5.3	94.2	101.2	104.6	9.29593e+07	9.97993e+07	1.03233e+08	8.88014e+07	9.89136e+07	1.03233e+08	High	High	High	1
	Confidence	PSM Ambiguity	Annotated Sequence	Modifications	Qvality PEP	Qvality q-value	# Protein Groups	# Proteins	# PSMs	Master Protein Accessions	# Missed Cleavages	Theo. MH+ [Da]	Abundances (Grouped) CV [%]: oxldl	Abundances (Scaled): F7: Sample, oxldl	Abundances (Scaled): F8: Sample, oxldl	Abundances (Scaled): F9: Sample, oxldl	Abundances (Normalized): F7: Sample, oxldl	Abundances (Normalized): F8: Sample, oxldl	Abundances (Normalized): F9: Sample, oxldl	Abundance: F7: Sample, oxldl	Abundance: F8: Sample, oxldl	Abundance: F9: Sample, oxldl	Quan Info	Found in Sample: [S7] F7: Sample, oxldl	Found in Sample: [S8] F8: Sample, oxldl	Found in Sample: [S9] F9: Sample, oxldl	Confidence (by Search Engine): Sequest HT	m/z [Da] (by Search Engine): Sequest HT	RT [min] (by Search Engine): Sequest HT	Percolator q-Value (by Search Engine): Sequest HT	Percolator PEP (by Search Engine): Sequest HT	XCorr (by Search Engine): Sequest HT	Top Apex RT [min]
	High	Unambiguous	[K].KPLPDHVSIVEPKDEILPTTPISEQK.[G]	1xGG [K13]	1.18616e-09	0.00125174	1	2	24	P23396-1	1	3024.63	6.38	92.9	101.7	105.4	7.74663e+07	8.47697e+07	8.78203e+07	7.40014e+07	8.40174e+07	8.78203e+07		High	High	High	High	756.911	45.174	0.0004274	3.491e-12	6.75	45.07
	High	Unambiguous	[R].FGFPEGSVELYAEKVATR.[G]	1xGG [K14]	0.105606	0.00585165	1	1	1	P23396-1	1	2114.06	36.31	76.9	141.9	81.3	310727	573383	328513	296829	568294	328513		Peak Found	Peak Found	High	High	705.355	59.3987	0.002302	0.03919	0.91	59.63
GG [K334]	1	High	Master Protein	Q9Y490	Talin-1 [OS=Homo sapiens]	0	23.607	3	6	31	6	2541	269.6	6.07	21.5	6	0	1.89	97.9	100.4	101.7	3.06558e+07	3.14213e+07	3.18212e+07	2.92846e+07	3.11425e+07	3.18212e+07	High	High	High	1
	Confidence	PSM Ambiguity	Annotated Sequence	Modifications	Qvality PEP	Qvality q-value	# Protein Groups	# Proteins	# PSMs	Master Protein Accessions	# Missed Cleavages	Theo. MH+ [Da]	Abundances (Grouped) CV [%]: oxldl	Abundances (Scaled): F7: Sample, oxldl	Abundances (Scaled): F8: Sample, oxldl	Abundances (Scaled): F9: Sample, oxldl	Abundances (Normalized): F7: Sample, oxldl	Abundances (Normalized): F8: Sample, oxldl	Abundances (Normalized): F9: Sample, oxldl	Abundance: F7: Sample, oxldl	Abundance: F8: Sample, oxldl	Abundance: F9: Sample, oxldl	Quan Info	Found in Sample: [S7] F7: Sample, oxldl	Found in Sample: [S8] F8: Sample, oxldl	Found in Sample: [S9] F9: Sample, oxldl	Confidence (by Search Engine): Sequest HT	m/z [Da] (by Search Engine): Sequest HT	RT [min] (by Search Engine): Sequest HT	Percolator q-Value (by Search Engine): Sequest HT	Percolator PEP (by Search Engine): Sequest HT	XCorr (by Search Engine): Sequest HT	Top Apex RT [min]
	High	Unambiguous	[R].LLGITKECVMR.[V]	1xCarbamidomethyl [C8]; 1xOxidation [M10]; 1xGG [K6]	7.56664e-05	0.00125174	1	1	13	Q9Y490	1	1449.76	1.86	97.9	101.6	100.5	1.13582e+07	1.17792e+07	1.16508e+07	1.08502e+07	1.16747e+07	1.16508e+07		High	High	High	High	483.923	31.1713	0.0004274	4.134e-06	2.6	31.5
	High	Unambiguous	[R].LLGITKECVMR.[V]	1xCarbamidomethyl [C8]; 1xGG [K6]	0.000100254	0.00125174	1	1	5	Q9Y490	1	1433.76	5.56	98.8	95.2	106.1	9.82143e+06	9.46243e+06	10547124	9382138	9378448	10547124		High	High	High	High	478.591	37.4972	0.0004274	5.906e-06	3.04	37.58
GG [K142; K190; K279; K321; K411; K617; K707; K714]	8	High	Master Protein	Q9H3U1	Protein unc-45 homolog A [OS=Homo sapiens]	0	23.445	10	7	24	7	944	103	6.07	3.95	7	0	2.25	97.4	101.1	101.5	1.72543e+07	1.79038e+07	1.79797e+07	1.64826e+07	1.77449e+07	1.79797e+07	High	High	High	1
	Confidence	PSM Ambiguity	Annotated Sequence	Modifications	Qvality PEP	Qvality q-value	# Protein Groups	# Proteins	# PSMs	Master Protein Accessions	# Missed Cleavages	Theo. MH+ [Da]	Abundances (Grouped) CV [%]: oxldl	Abundances (Scaled): F7: Sample, oxldl	Abundances (Scaled): F8: Sample, oxldl	Abundances (Scaled): F9: Sample, oxldl	Abundances (Normalized): F7: Sample, oxldl	Abundances (Normalized): F8: Sample, oxldl	Abundances (Normalized): F9: Sample, oxldl	Abundance: F7: Sample, oxldl	Abundance: F8: Sample, oxldl	Abundance: F9: Sample, oxldl	Quan Info	Found in Sample: [S7] F7: Sample, oxldl	Found in Sample: [S8] F8: Sample, oxldl	Found in Sample: [S9] F9: Sample, oxldl	Confidence (by Search Engine): Sequest HT	m/z [Da] (by Search Engine): Sequest HT	RT [min] (by Search Engine): Sequest HT	Percolator q-Value (by Search Engine): Sequest HT	Percolator PEP (by Search Engine): Sequest HT	XCorr (by Search Engine): Sequest HT	Top Apex RT [min]
	High	Unambiguous	[R].GKEGAIIVDPAR.[E]	1xGG [K2]	0.00217724	0.00125174	1	2	2	Q9H3U1	1	1339.73	7.41	96.5	95	108.5	795884	782915	894629	760285	775966	894629		High	Peak Found	High	High	670.37	25.7842	0.0004274	0.0002889	1.94	26.07
	High	Unambiguous	[K].YAKQHVPEQHPK.[D]	1xGG [K3]	0.00539072	0.00125174	1	2	3	Q9H3U1	1	1575.8	1.1	101.2	99.8	99	716063	706006	700821	684034	699740	700821		High	High	High	High	525.939	16.2576	0.0004274	0.0009057	1.85	16.3
	High	Unambiguous	[R].DNALTLLIKAVPR.[K]	1xGG [K9]	0.00118133	0.00125174	1	2	5	Q9H3U1	1	1537.91	2.47	99.1	102.8	98.1	2.42927e+06	2.52086e+06	2406203	2320612	2.49849e+06	2406203		High	High	High	High	513.307	65.5047	0.0004274	0.0001334	2.01	65.58
	High	Unambiguous	[R].NIGGQIQEKVR.[Y]	1xGG [K9]	0.0181594	0.00156993	1	2	3	Q9H3U1	1	1355.74	5.62	106.4	95.8	97.9	1.20286e+06	1.08296e+06	1.10662e+06	1.14906e+06	1073345	1.10662e+06		High	High	High	High	452.585	24.9435	0.0006016	0.004187	1.11	25.24
	High	Unambiguous	[K].SWFEGQGLAGKLR.[A]	1xGG [K11]	0.0281384	0.00156993	1	2	3	Q9H3U1	1	1562.81	15.99	86.6	95.7	117.7	813880	899837	1.10637e+06	777477	891851	1.10637e+06		High	High	High	High	521.607	45.7292	0.000643	0.007297	0.95	46
	High	Unambiguous	[R].ALIPLALEGTDVGQTKAAQALAK.[L]	1xGG [K]	0.0156263	0.00156993	1	2	3	Q9H3U1	1	2393.34	3.32	96.2	102.2	101.6	9.432e+06	1.00219e+07	9963918	9010126	9932904	9963918		Peak Found	High	High	High	798.451	57.3283	0.0006016	0.003479	1.19	57.02
	High	Unambiguous	[R].EDAGAEKIFR.[S]	1xGG [K7]	0.0218748	0.00156993	1	2	5	Q9H3U1	1	1249.62	2.46	100.7	102	97.3	1.86437e+06	1.88941e+06	1.80116e+06	1.78098e+06	1.87264e+06	1.80116e+06		High	High	High	High	417.21	26.2717	0.0006016	0.005282	1.24	26.58
GG [K97; K106; K122; K206]	4	High	Master Protein	P50225	Sulfotransferase 1A1 [OS=Homo sapiens]	0	23.372	22	5	30	4	295	34.1	6.62	14.44	5	1	11.65	87	103.5	109.5	2.13506e+07	2.54093e+07	2.68669e+07	2.03956e+07	2.51838e+07	2.68669e+07	High	High	High	1
	Confidence	PSM Ambiguity	Annotated Sequence	Modifications	Qvality PEP	Qvality q-value	# Protein Groups	# Proteins	# PSMs	Master Protein Accessions	# Missed Cleavages	Theo. MH+ [Da]	Abundances (Grouped) CV [%]: oxldl	Abundances (Scaled): F7: Sample, oxldl	Abundances (Scaled): F8: Sample, oxldl	Abundances (Scaled): F9: Sample, oxldl	Abundances (Normalized): F7: Sample, oxldl	Abundances (Normalized): F8: Sample, oxldl	Abundances (Normalized): F9: Sample, oxldl	Abundance: F7: Sample, oxldl	Abundance: F8: Sample, oxldl	Abundance: F9: Sample, oxldl	Quan Info	Found in Sample: [S7] F7: Sample, oxldl	Found in Sample: [S8] F8: Sample, oxldl	Found in Sample: [S9] F9: Sample, oxldl	Confidence (by Search Engine): Sequest HT	m/z [Da] (by Search Engine): Sequest HT	RT [min] (by Search Engine): Sequest HT	Percolator q-Value (by Search Engine): Sequest HT	Percolator PEP (by Search Engine): Sequest HT	XCorr (by Search Engine): Sequest HT	Top Apex RT [min]
	High	Unambiguous	[R].LLKTHLPLALLPQTLLDQK.[V]	1xGG [K3]	6.51484e-05	0.00125174	1	2	14	P50225	1	2269.36	26.14	70.4	109.6	120	8.40151e+06	1.30785e+07	1.43147e+07	8025728	1.29625e+07	1.43147e+07		High	High	High	High	568.097	61.2513	0.0004274	3.42e-06	3.13	61.53
	High	Unambiguous	[K].APGIPSGMETLKDTPAPR.[L]	1xGG [K12]	0.00141396	0.00125174	1	1	4	P50225	1	1951.99	2.67	102.9	99.5	97.6	7.96916e+06	7.70583e+06	7.56094e+06	7.61271e+06	7637440	7.56094e+06		High	High	High	High	651.335	41.0542	0.0004274	0.0001686	1.97	41.23
	High	Unambiguous	[K].APGIPSGMETLKDTPAPR.[L]	1xOxidation [M8]; 1xGG [K12]	0.00421365	0.00125174	1	1	4	P50225	1	1967.99	6.99	107.7	94	98.3	2.32699e+06	2.03118e+06	2.12501e+06	2222909	2.01315e+06	2.12501e+06		High	High	High	High	656.667	33.2871	0.0004274	0.0006644	2.05	33.33
	High	Unambiguous	[R].EIQKILEFVGR.[S]	1xGG [K4]	0.0183789	0.00156993	2	5	5	P0DMM9; P50225	1	1445.81	6.32	93.9	106.5	99.5	1.83448e+06	2.08076e+06	1.94365e+06	1.75243e+06	2.06229e+06	1.94365e+06	Shared	High	High	High	High	482.608	50.8739	0.0006016	0.004243	1.31	51.03
	High	Unambiguous	[K].THLPLALLPQTLLDQKVK.[V]	1xGG [K16]	0.0815803	0.00435574	1	2	1	P50225	1	2142.26	56.91	210.4		89.6	249945		106498	238765		106498		High	Not Found	Peak Found	High	714.76	57.7875	0.001673	0.02816	0.66	57.88
GG [K245]	1	High	Master Protein	P11166	Solute carrier family 2, facilitated glucose transporter member 1 [OS=Homo sapiens]	0	23.318	9	5	19	5	492	54	8.72	17.07	5	0	6.97	104.6	92	103.4	2.04763e+07	1.80002e+07	2.02256e+07	1.95604e+07	1.78405e+07	2.02256e+07	High	High	High	1
	Confidence	PSM Ambiguity	Annotated Sequence	Modifications	Qvality PEP	Qvality q-value	# Protein Groups	# Proteins	# PSMs	Master Protein Accessions	# Missed Cleavages	Theo. MH+ [Da]	Abundances (Grouped) CV [%]: oxldl	Abundances (Scaled): F7: Sample, oxldl	Abundances (Scaled): F8: Sample, oxldl	Abundances (Scaled): F9: Sample, oxldl	Abundances (Normalized): F7: Sample, oxldl	Abundances (Normalized): F8: Sample, oxldl	Abundances (Normalized): F9: Sample, oxldl	Abundance: F7: Sample, oxldl	Abundance: F8: Sample, oxldl	Abundance: F9: Sample, oxldl	Quan Info	Found in Sample: [S7] F7: Sample, oxldl	Found in Sample: [S8] F8: Sample, oxldl	Found in Sample: [S9] F9: Sample, oxldl	Confidence (by Search Engine): Sequest HT	m/z [Da] (by Search Engine): Sequest HT	RT [min] (by Search Engine): Sequest HT	Percolator q-Value (by Search Engine): Sequest HT	Percolator PEP (by Search Engine): Sequest HT	XCorr (by Search Engine): Sequest HT	Top Apex RT [min]
	High	Unambiguous	[R].GTADVTHDLQEMKEESR.[Q]	1xGG [K13]	3.53453e-08	0.00125174	1	1	4	P11166	1	2059.93	27.79	120	68.3	111.7	5.46255e+06	3.10732e+06	5.08254e+06	5.21822e+06	3079738	5.08254e+06		High	High	High	High	687.317	37.3613	0.0004274	2.558e-10	3.96	37.52
GG [K12]	1	High	Master Protein	P06744	glucose-6-phosphate isomerase [OS=Homo sapiens]	0	23.117	15	6	23	6	558	63.1	8.32	9.34	6	0	1.34	98.6	100.1	101.3	3.37645e+07	3.42896e+07	3.46763e+07	3.22543e+07	3.39853e+07	3.46763e+07	High	High	High	1
	Confidence	PSM Ambiguity	Annotated Sequence	Modifications	Qvality PEP	Qvality q-value	# Protein Groups	# Proteins	# PSMs	Master Protein Accessions	# Missed Cleavages	Theo. MH+ [Da]	Abundances (Grouped) CV [%]: oxldl	Abundances (Scaled): F7: Sample, oxldl	Abundances (Scaled): F8: Sample, oxldl	Abundances (Scaled): F9: Sample, oxldl	Abundances (Normalized): F7: Sample, oxldl	Abundances (Normalized): F8: Sample, oxldl	Abundances (Normalized): F9: Sample, oxldl	Abundance: F7: Sample, oxldl	Abundance: F8: Sample, oxldl	Abundance: F9: Sample, oxldl	Quan Info	Found in Sample: [S7] F7: Sample, oxldl	Found in Sample: [S8] F8: Sample, oxldl	Found in Sample: [S9] F9: Sample, oxldl	Confidence (by Search Engine): Sequest HT	m/z [Da] (by Search Engine): Sequest HT	RT [min] (by Search Engine): Sequest HT	Percolator q-Value (by Search Engine): Sequest HT	Percolator PEP (by Search Engine): Sequest HT	XCorr (by Search Engine): Sequest HT	Top Apex RT [min]
	High	Unambiguous	[R].DPQFQKLQQWYR.[E]	1xGG [K6]	0.0273083	0.00156993	1	2	1	P06744	1	1750.87											No Quan Values	Not Found	High	Not Found	High	584.293	48.9654	0.000643	0.006979	0.8
GG [K72; K195; K322; K345; K541; K566]	6	High	Master Protein	P51812	Ribosomal protein S6 kinase alpha-3 [OS=Homo sapiens]	0	22.939	14	6	15	4	740	83.7	6.89	6.1	6	0	3.02	102.8	96.8	100.5	7.81738e+06	7.36157e+06	7.64234e+06	7.46772e+06	7.29623e+06	7.64234e+06	High	High	High	1
	Confidence	PSM Ambiguity	Annotated Sequence	Modifications	Qvality PEP	Qvality q-value	# Protein Groups	# Proteins	# PSMs	Master Protein Accessions	# Missed Cleavages	Theo. MH+ [Da]	Abundances (Grouped) CV [%]: oxldl	Abundances (Scaled): F7: Sample, oxldl	Abundances (Scaled): F8: Sample, oxldl	Abundances (Scaled): F9: Sample, oxldl	Abundances (Normalized): F7: Sample, oxldl	Abundances (Normalized): F8: Sample, oxldl	Abundances (Normalized): F9: Sample, oxldl	Abundance: F7: Sample, oxldl	Abundance: F8: Sample, oxldl	Abundance: F9: Sample, oxldl	Quan Info	Found in Sample: [S7] F7: Sample, oxldl	Found in Sample: [S8] F8: Sample, oxldl	Found in Sample: [S9] F9: Sample, oxldl	Confidence (by Search Engine): Sequest HT	m/z [Da] (by Search Engine): Sequest HT	RT [min] (by Search Engine): Sequest HT	Percolator q-Value (by Search Engine): Sequest HT	Percolator PEP (by Search Engine): Sequest HT	XCorr (by Search Engine): Sequest HT	Top Apex RT [min]
	High	Unambiguous	[R].ICDFGFAKQLR.[AG]	1xCarbamidomethyl [C2]; 1xGG [K8]	0.00172322	0.00125174	2	7	3	P51812; Q15418-1	1	1468.74	7.36	91.6	102.9	105.5	1.935e+06	2.17349e+06	2.22699e+06	1.84845e+06	2154202	2.22699e+06	Shared	High	High	High	High	490.251	42.268	0.0004274	0.000215	1.45	42.34
	High	Unambiguous	[R].LGAGPDGVEEIKR.[H]	1xGG [K12]	0.000484037	0.00125174	1	1	3	P51812	1	1454.76	2.86	96.8	102.2	101.1	5.40903e+06	5.71103e+06	5.65079e+06	5.1671e+06	5.66034e+06	5.65079e+06		High	High	High	High	485.591	27.5028	0.0004274	4.32e-05	3.4	27.85
	High	Unambiguous	[K].ADPSQFELLKVLGQGSFGK.[V]	1xGG [K10]	0.00723729	0.00125174	1	1	2	P51812	1	2135.11	9.3	89.6	102.8	107.6	1.43877e+06	1.65054e+06	1.72718e+06	1.37442e+06	1.63589e+06	1.72718e+06		High	Peak Found	High	High	712.376	66.9914	0.0004274	0.001319	1.35	66.87
	High	Unambiguous	[R].DLKPENILLDEEGHIK.[LI]	1xGG [K3]	0.00371433	0.00125174	2	8	4	P51812; Q15418-1	0	1977.03	17.17	116.3	82.1	101.6	6.12862e+06	4.32483e+06	5.35014e+06	5.8545e+06	4.28645e+06	5.35014e+06	Shared	High	High	High	High	495.013	47.3502	0.0004274	0.0005684	1.65	47.4
	High	Unambiguous	[R].DLKPSNILYVDESGNPESIR.[I]	1xGG [K3]	0.00841132	0.00125174	1	1	2	P51812	0	2360.17		300			498367			476076				High	Not Found	High	High	787.396	52.0636	0.0004274	0.001591	1.44	52.09
	High	Unambiguous	[R].EIHPPFKPATGRPEDTFYFDPEFTAK.[T]	1xGG [K7]	0.0191681	0.00156993	1	1	1	P51812	0	3151.52	39.77	192.2		107.8	471213		264369	450137		264369		Peak Found	Not Found	High	High	788.634	52.9228	0.0006016	0.004497	0.74	52.87
GG [K23; K26; K41; K113; K141; K260]	6	High	Master Protein	P36873-1	serine/threonine-protein phosphatase PP1-gamma catalytic subunit [OS=Homo sapiens]	0	22.907	18	5	20	1	323	37	6.54	26.54	5	0	4.12	97.6	104.8	97.6	402359	431735	402346	384362	427904	402346	High	High	High	1
	Confidence	PSM Ambiguity	Annotated Sequence	Modifications	Qvality PEP	Qvality q-value	# Protein Groups	# Proteins	# PSMs	Master Protein Accessions	# Missed Cleavages	Theo. MH+ [Da]	Abundances (Grouped) CV [%]: oxldl	Abundances (Scaled): F7: Sample, oxldl	Abundances (Scaled): F8: Sample, oxldl	Abundances (Scaled): F9: Sample, oxldl	Abundances (Normalized): F7: Sample, oxldl	Abundances (Normalized): F8: Sample, oxldl	Abundances (Normalized): F9: Sample, oxldl	Abundance: F7: Sample, oxldl	Abundance: F8: Sample, oxldl	Abundance: F9: Sample, oxldl	Quan Info	Found in Sample: [S7] F7: Sample, oxldl	Found in Sample: [S8] F8: Sample, oxldl	Found in Sample: [S9] F9: Sample, oxldl	Confidence (by Search Engine): Sequest HT	m/z [Da] (by Search Engine): Sequest HT	RT [min] (by Search Engine): Sequest HT	Percolator q-Value (by Search Engine): Sequest HT	Percolator PEP (by Search Engine): Sequest HT	XCorr (by Search Engine): Sequest HT	Top Apex RT [min]
	High	Unambiguous	[K].IKYPENFFLLR.[G]	1xGG [K2]	0.00315847	0.00125174	3	6	3	P62136-1; P36873-1; P62140	1	1553.85	1.95	97.9	101.8	100.3	5.24651e+06	5.45336e+06	5.37319e+06	5011844	5.40496e+06	5.37319e+06	Shared	High	High	High	High	518.621	55.1958	0.0004274	0.0004631	2.72	55.19
	High	Unambiguous	[R].IYGFYDECKR.[R]	1xCarbamidomethyl [C8]; 1xGG [K9]	0.000565557	0.00125174	3	6	3	P62136-1; P36873-1; P62140	1	1464.66	1.57	98.2	100.7	101.1	5.05015e+06	5.17614e+06	5.20095e+06	4824261	5.1302e+06	5.20095e+06	Shared	High	High	High	High	488.891	33.0574	0.0004274	5.295e-05	2.59	33
	High	Unambiguous	[R].GSKPGKNVQLQENEIR.[G]	1xGG [K]	0.00641731	0.00125174	1	2	3	P36873-1	1	1911	4.12	97.6	104.8	97.6	402359	431735	402346	384362	427904	402346		High	High	High	High	637.673	21.9455	0.0004274	0.001135	1.6	21.93
	High	Unambiguous	[R].AHQVVEDGYEFFAKR.[Q]	1xGG [K14]	1.31738e-05	0.00125174	3	6	8	P62136-1; P36873-1; P62140	1	1909.92	7.99	109.2	94.6	96.3	1.05858e+07	9.16998e+06	9.33355e+06	10112343	9.08859e+06	9.33355e+06	Shared	High	High	High	High	637.312	39.4404	0.0004274	4.567e-07	3.32	39.4
	High	Unambiguous	[R].GLCLKSR.[E]	1xCarbamidomethyl [C3]; 1xGG [K5]	0.0467144	0.00156993	3	5	4	P62136-1; P36873-1; P62140	1	947.509	2.75	102	96.9	101.2	2.63274e+06	2.50052e+06	2.61116e+06	2.51498e+06	2.47833e+06	2.61116e+06	Shared	High	High	High	High	474.258	19.8957	0.000643	0.01377	1.77	19.47
GG [K29; K184; K263]	3	High	Master Protein	P12429	annexin A3 [OS=Homo sapiens]	0	22.626	36	9	16	9	323	36.4	5.92	3.79	9	0	3.99	95.4	101.8	102.7	1.00774e+07	1.07545e+07	1.08504e+07	9.62664e+06	1.06591e+07	1.08504e+07	High	High	High	1
	Confidence	PSM Ambiguity	Annotated Sequence	Modifications	Qvality PEP	Qvality q-value	# Protein Groups	# Proteins	# PSMs	Master Protein Accessions	# Missed Cleavages	Theo. MH+ [Da]	Abundances (Grouped) CV [%]: oxldl	Abundances (Scaled): F7: Sample, oxldl	Abundances (Scaled): F8: Sample, oxldl	Abundances (Scaled): F9: Sample, oxldl	Abundances (Normalized): F7: Sample, oxldl	Abundances (Normalized): F8: Sample, oxldl	Abundances (Normalized): F9: Sample, oxldl	Abundance: F7: Sample, oxldl	Abundance: F8: Sample, oxldl	Abundance: F9: Sample, oxldl	Quan Info	Found in Sample: [S7] F7: Sample, oxldl	Found in Sample: [S8] F8: Sample, oxldl	Found in Sample: [S9] F9: Sample, oxldl	Confidence (by Search Engine): Sequest HT	m/z [Da] (by Search Engine): Sequest HT	RT [min] (by Search Engine): Sequest HT	Percolator q-Value (by Search Engine): Sequest HT	Percolator PEP (by Search Engine): Sequest HT	XCorr (by Search Engine): Sequest HT	Top Apex RT [min]
	High	Unambiguous	[K].QDAQILYKAGENR.[W]	1xGG [K8]	0.000854869	0.00125174	1	1	3	P12429	1	1619.81	6.96	99.4	93.4	107.2	983883	923793	1.0611e+06	939876	915594	1.0611e+06		High	High	High	High	540.61	27.5823	0.0004274	8.866e-05	2.14	27.64
	High	Unambiguous	[R].DYPDFSPSVDAEAIQKAIR.[G]	1xGG [K16]	0.00227061	0.00125174	1	1	1	P12429	1	2236.09	14.67	98.2	86.3	115.5	1.05624e+06	928111	1241937	1.009e+06	919874	1241937		Peak Found	Peak Found	High	High	746.034	61.0883	0.0004274	0.0003052	1.71	61.37
	High	Unambiguous	[R].ALKGIGTDEFTLNR.[I]	1xGG [K3]	0.00552189	0.00125174	1	1	3	P12429	1	1648.87	3.42	99	97.2	103.8	3.50365e+06	3.44115e+06	3.67474e+06	3346934	3410608	3.67474e+06		High	High	High	High	550.293	41.7874	0.0004274	0.0009341	1.75	41.92
GG [K8; K29; K39; K42]	4	High	Master Protein	P07910-1	Heterogeneous nuclear ribonucleoproteins C1/C2 [OS=Homo sapiens]	0	22.541	18	6	14	6	306	33.7	5.08	19.34	6	0	0.85	100.1	100.8	99.1	3.51756e+07	3.53972e+07	3.48086e+07	3.36023e+07	3.5083e+07	3.48086e+07	High	High	High	1
	Confidence	PSM Ambiguity	Annotated Sequence	Modifications	Qvality PEP	Qvality q-value	# Protein Groups	# Proteins	# PSMs	Master Protein Accessions	# Missed Cleavages	Theo. MH+ [Da]	Abundances (Grouped) CV [%]: oxldl	Abundances (Scaled): F7: Sample, oxldl	Abundances (Scaled): F8: Sample, oxldl	Abundances (Scaled): F9: Sample, oxldl	Abundances (Normalized): F7: Sample, oxldl	Abundances (Normalized): F8: Sample, oxldl	Abundances (Normalized): F9: Sample, oxldl	Abundance: F7: Sample, oxldl	Abundance: F8: Sample, oxldl	Abundance: F9: Sample, oxldl	Quan Info	Found in Sample: [S7] F7: Sample, oxldl	Found in Sample: [S8] F8: Sample, oxldl	Found in Sample: [S9] F9: Sample, oxldl	Confidence (by Search Engine): Sequest HT	m/z [Da] (by Search Engine): Sequest HT	RT [min] (by Search Engine): Sequest HT	Percolator q-Value (by Search Engine): Sequest HT	Percolator PEP (by Search Engine): Sequest HT	XCorr (by Search Engine): Sequest HT	Top Apex RT [min]
	High	Unambiguous	[K].KSDVEAIFSKYGK.[I]	1xGG [K10]	0.00178634	0.00125174	1	6	3	P07910-1	2	1585.82	7.8	92.9	108.4	98.7	5.48899e+06	6.40218e+06	5834639	5.24348e+06	6.34536e+06	5834639		High	High	High	High	529.279	35.8656	0.0004274	0.0002258	3.08	36.01
	High	Unambiguous	[K].YGKIVGCSVHK.[G]	1xCarbamidomethyl [C7]; 1xGG [K3]	0.00263803	0.00125174	1	5	4	P07910-1	1	1361.7	2.66	101.2	96.9	101.8	2.106e+06	2.01665e+06	2.11796e+06	2.01181e+06	1.99875e+06	2.11796e+06		High	Peak Found	High	High	454.572	19.7767	0.0004274	0.0003681	2.23	19.86
	High	Unambiguous	[-].MASNVTNKTDPR.[S]	1xGG [K8]; 1xMet-loss+Acetyl [N-Term]	0.00029805	0.00125174	1	4	3	P07910-1	1	1358.67	1.27	101.4	99.5	99.1	2.2254e+07	2.18301e+07	21730990	21258652	21636312	21730990		High	High	High	High	679.836	21.8358	0.0004274	2.342e-05	2.65	21.95
	High	Unambiguous	[R].VFIGNLNTLVVKK.[S]	1xGG [K12]	0.015255	0.00156993	1	7	1	P07910-1	1	1558.93	4.09	103.7	100.7	95.6	2.61028e+06	2.5345e+06	2.4064e+06	2.49353e+06	2.512e+06	2.4064e+06		Peak Found	High	Peak Found	High	520.315	46.4822	0.0005335	0.003358	1.9	46.54
GG [K35; K54; K71; K73; K128; K209]	6	High	Master Protein	P21266	glutathione S-transferase Mu 3 [OS=Homo sapiens]	0	22.446	36	6	21	6	225	26.5	5.54	19.98	6	0	0.6	100.6	100	99.4	1.49036e+07	1.48082e+07	1.4726e+07	1.4237e+07	1.46768e+07	1.4726e+07	High	High	High	1
	Confidence	PSM Ambiguity	Annotated Sequence	Modifications	Qvality PEP	Qvality q-value	# Protein Groups	# Proteins	# PSMs	Master Protein Accessions	# Missed Cleavages	Theo. MH+ [Da]	Abundances (Grouped) CV [%]: oxldl	Abundances (Scaled): F7: Sample, oxldl	Abundances (Scaled): F8: Sample, oxldl	Abundances (Scaled): F9: Sample, oxldl	Abundances (Normalized): F7: Sample, oxldl	Abundances (Normalized): F8: Sample, oxldl	Abundances (Normalized): F9: Sample, oxldl	Abundance: F7: Sample, oxldl	Abundance: F8: Sample, oxldl	Abundance: F9: Sample, oxldl	Quan Info	Found in Sample: [S7] F7: Sample, oxldl	Found in Sample: [S8] F8: Sample, oxldl	Found in Sample: [S9] F9: Sample, oxldl	Confidence (by Search Engine): Sequest HT	m/z [Da] (by Search Engine): Sequest HT	RT [min] (by Search Engine): Sequest HT	Percolator q-Value (by Search Engine): Sequest HT	Percolator PEP (by Search Engine): Sequest HT	XCorr (by Search Engine): Sequest HT	Top Apex RT [min]
	High	Unambiguous	[R].LLLEFTDTSYEEKR.[Y]	1xGG [K13]	3.96375e-05	0.00125174	1	1	3	P21266	1	1857.92	13.27	84.7	108.3	107	1.85809e+06	2.37499e+06	2.3485e+06	1.77498e+06	2.35391e+06	2.3485e+06		High	Peak Found	High	High	619.979	47.5704	0.0004274	1.827e-06	2.96	47.77
	High	Unambiguous	[K].LKPQYLEELPGQLK.[Q]	1xGG [K2]	0.000641325	0.00125174	1	1	6	P21266	0	1769.98	2.77	103.1	97.8	99	7.14346e+06	6.77642e+06	6861082	6823947	6.71628e+06	6861082		High	High	High	High	590.665	46.0843	0.0004274	6.179e-05	2.19	46.21
	High	Unambiguous	[K].LDLDFPNLPYLLDGKNK.[I]	1xGG [K]	2.52993e-05	0.00125174	1	1	3	P21266	1	2089.1	2.75	99.2	97.7	103	1.22153e+06	1.20252e+06	1.26828e+06	1.16689e+06	1.19184e+06	1.26828e+06		High	High	High	High	697.037	68.252	0.0004274	1.041e-06	2.81	68.27
	High	Unambiguous	[K].NKITQSNAILR.[Y]	1xGG [K2]	0.0386208	0.00156993	1	1	3	P21266	1	1371.77	6.05	105.4	93.5	101.1	1.19003e+06	1.05519e+06	1.1408e+06	1136802	1.04583e+06	1.1408e+06		High	High	High	High	686.389	24.6211	0.000643	0.01087	1.33	24.69
	High	Unambiguous	[R].SQWLDVKFK.[L]	1xGG [K7]	0.0193998	0.00156993	1	1	3	P21266	1	1264.67	7.96	107.8	100.3	91.9	2.40195e+06	2.23483e+06	2047579	2.29452e+06	2.21499e+06	2047579		High	High	High	High	422.228	41.0362	0.0006016	0.004536	1.19	41.14
	High	Unambiguous	[K].IAAYLQSDQFCKMPINNK.[M]	1xCarbamidomethyl [C11]; 1xGG [K12]	0.0246631	0.00156993	1	1	3	P21266	1	2255.09	4.89	98.6	105.4	96	1.08857e+06	1.16424e+06	1.05978e+06	1.03988e+06	1.15391e+06	1.05978e+06		High	High	High	High	752.369	45.0467	0.0006016	0.006173	1.26	45.05
GG [K139; K174; K260; K323; K521]	5	High	Master Protein	Q9P2K5-1	Myelin expression factor 2 [OS=Homo sapiens]	0	22.369	12	6	18	6	600	64.1	8.75	0	6	0	5.85	94.9	106.4	98.7	1.31815e+07	1.47756e+07	1.37054e+07	1.25919e+07	1.46444e+07	1.37054e+07	High	High	High	1
	Confidence	PSM Ambiguity	Annotated Sequence	Modifications	Qvality PEP	Qvality q-value	# Protein Groups	# Proteins	# PSMs	Master Protein Accessions	# Missed Cleavages	Theo. MH+ [Da]	Abundances (Grouped) CV [%]: oxldl	Abundances (Scaled): F7: Sample, oxldl	Abundances (Scaled): F8: Sample, oxldl	Abundances (Scaled): F9: Sample, oxldl	Abundances (Normalized): F7: Sample, oxldl	Abundances (Normalized): F8: Sample, oxldl	Abundances (Normalized): F9: Sample, oxldl	Abundance: F7: Sample, oxldl	Abundance: F8: Sample, oxldl	Abundance: F9: Sample, oxldl	Quan Info	Found in Sample: [S7] F7: Sample, oxldl	Found in Sample: [S8] F8: Sample, oxldl	Found in Sample: [S9] F9: Sample, oxldl	Confidence (by Search Engine): Sequest HT	m/z [Da] (by Search Engine): Sequest HT	RT [min] (by Search Engine): Sequest HT	Percolator q-Value (by Search Engine): Sequest HT	Percolator PEP (by Search Engine): Sequest HT	XCorr (by Search Engine): Sequest HT	Top Apex RT [min]
	High	Unambiguous	[R].IGSKGNQIFVR.[N]	1xGG [K4]	0.00270212	0.00125174	1	3	3	Q9P2K5-1	1	1332.74	5.72	99.9	105.8	94.3	1.05332e+06	1.11479e+06	994283	1.0062e+06	1.10489e+06	994283		High	High	High	High	666.873	25.4867	0.0004274	0.0003796	1.51	25.5
	High	Unambiguous	[K].YDLSGRPLNIKEDPDGENAR.[R]	1xGG [K11]	0.000596866	0.00125174	1	2	5	Q9P2K5-1	1	2373.14	3.47	103.8	97	99.2	7.09102e+06	6.62761e+06	6.77438e+06	6773852	6.56878e+06	6.77438e+06		High	High	High	High	594.041	35.4893	0.0004274	5.639e-05	2.04	35.73
	High	Unambiguous	[R].SHDGKTPQLPR.[G]	1xGG [K5]	0.00545591	0.00125174	1	2	4	Q9P2K5-1	1	1349.69	1.52	101.3	100.3	98.3	2.67162e+06	2.64426e+06	2.59248e+06	2.55213e+06	2.62079e+06	2.59248e+06		High	High	High	High	450.569	19.226	0.0004274	0.0009245	1.72	19.31
	High	Unambiguous	[K].VGEVTYVELFKDAEGK.[S]	1xGG [K16]	0.015347	0.00156993	1	2	1	Q9P2K5-1	1	1897.95	15.07	82.8	111.1	106.1	929319	1.24608e+06	1.18988e+06	887752	1.23502e+06	1.18988e+06		High	Peak Found	Peak Found	High	633.323	55.6287	0.0005335	0.003378	0.95	55.68
	High	Unambiguous	[K].YDLSGRPLNIKEDPDGENARR.[A]	1xGG [K11]	0.0245157	0.00156993	1	2	2	Q9P2K5-1	2	2529.24	64.49	56.7	69.1	174.1	155047	188984	475880	148112	187306	475880		High	Peak Found	Peak Found	High	633.066	31.3291	0.0006016	0.00613	1.35	31.63
	High	Unambiguous	[K].EVFSIAGTVKR.[A]	1xGG [K10]	0.0265024	0.00156993	1	2	3	Q9P2K5-1	1	1320.73	44.33	65	149.9	85.2	1.28118e+06	2.95385e+06	1.67848e+06	1.22387e+06	2.92763e+06	1.67848e+06		High	High	High	High	440.914	33.9981	0.0006016	0.006736	1.25	34
GG [K286; K287; K301; K310; K482]	5	High	Master Protein	Q96S55-1	ATPase WRNIP1 [OS=Homo sapiens]	0	22.348	8	4	10	4	665	72.1	6.1	26.56	4	0	3.16	98.7	97.7	103.6	1.39773e+07	1.38416e+07	1.46748e+07	1.33521e+07	1.37187e+07	1.46748e+07	High	High	High	1
	Confidence	PSM Ambiguity	Annotated Sequence	Modifications	Qvality PEP	Qvality q-value	# Protein Groups	# Proteins	# PSMs	Master Protein Accessions	# Missed Cleavages	Theo. MH+ [Da]	Abundances (Grouped) CV [%]: oxldl	Abundances (Scaled): F7: Sample, oxldl	Abundances (Scaled): F8: Sample, oxldl	Abundances (Scaled): F9: Sample, oxldl	Abundances (Normalized): F7: Sample, oxldl	Abundances (Normalized): F8: Sample, oxldl	Abundances (Normalized): F9: Sample, oxldl	Abundance: F7: Sample, oxldl	Abundance: F8: Sample, oxldl	Abundance: F9: Sample, oxldl	Quan Info	Found in Sample: [S7] F7: Sample, oxldl	Found in Sample: [S8] F8: Sample, oxldl	Found in Sample: [S9] F9: Sample, oxldl	Confidence (by Search Engine): Sequest HT	m/z [Da] (by Search Engine): Sequest HT	RT [min] (by Search Engine): Sequest HT	Percolator q-Value (by Search Engine): Sequest HT	Percolator PEP (by Search Engine): Sequest HT	XCorr (by Search Engine): Sequest HT	Top Apex RT [min]
	High	Unambiguous	[K].TTLAHIIASNSKK.[H]	1xGG [K]	0.000287535	0.00125174	1	3	3	Q96S55-1	1	1497.84	3.13	100.7	96.6	102.7	1.12251e+06	1.07608e+06	1.14427e+06	1072303	1.06653e+06	1.14427e+06		High	High	High	High	499.951	24.0856	0.0004274	2.247e-05	2.61	24.07
	High	Unambiguous	[R].VLITENDVKEGLQR.[S]	1xGG [K9]	1.4994e-06	0.00125174	1	4	2	Q96S55-1	1	1727.93	5.8	97.8	95.6	106.6	7.3148e+06	7.14908e+06	7969777	6987619	7.08563e+06	7969777		High	High	Peak Found	High	576.647	39.0423	0.0004274	2.923e-08	3.96	38.96
	High	Unambiguous	[R].FVTLSATNAKTNDVR.[D]	1xGG [K10]	4.8364e-07	0.00125174	1	3	3	Q96S55-1	1	1750.91	0.83	99.5	101	99.6	3.88151e+06	3.93853e+06	3884071	3707901	3.90358e+06	3884071		High	High	High	High	584.307	30.1699	0.0004274	6.974e-09	3.43	30.11
	High	Unambiguous	[R].DVIKQAQNEK.[S]	1xGG [K4]	0.0355274	0.00156993	1	3	2	Q96S55-1	1	1286.67	0.65	99.3	100.4	100.3	1.6585e+06	1.67789e+06	1.67664e+06	1.58432e+06	1.663e+06	1.67664e+06		Peak Found	High	High	High	643.838	18.9994	0.000643	0.009793	1.89	19.01
GG [K1103; K1104; K1110; K1161; K1179; K1193; K1232; K1244]	8	High	Master Protein	P08581-1	Hepatocyte growth factor receptor [OS=Homo sapiens]	0	22.246	6	7	22	7	1390	155.4	7.33	6.2	7	0	8.56	94.2	109.8	96	1.26691e+07	1.47715e+07	1.29047e+07	1.21025e+07	1.46404e+07	1.29047e+07	High	High	High	1
	Confidence	PSM Ambiguity	Annotated Sequence	Modifications	Qvality PEP	Qvality q-value	# Protein Groups	# Proteins	# PSMs	Master Protein Accessions	# Missed Cleavages	Theo. MH+ [Da]	Abundances (Grouped) CV [%]: oxldl	Abundances (Scaled): F7: Sample, oxldl	Abundances (Scaled): F8: Sample, oxldl	Abundances (Scaled): F9: Sample, oxldl	Abundances (Normalized): F7: Sample, oxldl	Abundances (Normalized): F8: Sample, oxldl	Abundances (Normalized): F9: Sample, oxldl	Abundance: F7: Sample, oxldl	Abundance: F8: Sample, oxldl	Abundance: F9: Sample, oxldl	Quan Info	Found in Sample: [S7] F7: Sample, oxldl	Found in Sample: [S8] F8: Sample, oxldl	Found in Sample: [S9] F9: Sample, oxldl	Confidence (by Search Engine): Sequest HT	m/z [Da] (by Search Engine): Sequest HT	RT [min] (by Search Engine): Sequest HT	Percolator q-Value (by Search Engine): Sequest HT	Percolator PEP (by Search Engine): Sequest HT	XCorr (by Search Engine): Sequest HT	Top Apex RT [min]
	High	Unambiguous	[K].IHCAVKSLNR.[I]	1xCarbamidomethyl [C3]; 1xGG [K6]	0.00401595	0.00125174	1	2	4	P08581-1	1	1311.7	7.95	107.9	100.1	92	2.00811e+06	1.86178e+06	1.71219e+06	1918287	1.84525e+06	1.71219e+06		High	High	High	High	437.903	18.8792	0.0004274	0.0006275	2	18.93
	High	Unambiguous	[R].NETHNPTVKDLIGFGLQVAK.[G]	1xGG [K9]	0.00385061	0.00125174	1	2	8	P08581-1	1	2295.21	16.59	85.4	118.1	96.5	5.84584e+06	8.07915e+06	6.60548e+06	5.58436e+06	8.00744e+06	6.60548e+06		High	High	High	High	574.558	58.5246	0.0004274	0.0005944	1.54	58.51
	High	Unambiguous	[R].SEGSPLVVLPYMKHGDLR.[N]	1xGG [K13]	0.00385061	0.00125174	1	2	2	P08581-1	1	2112.09	9.27	107.6	102.7	89.7	1.88576e+06	1.80103e+06	1.57182e+06	1801416	1.78505e+06	1.57182e+06		High	High	Peak Found	High	528.778	46.1728	0.0004274	0.0005945	1.66	46.3
	High	Unambiguous	[K].DLIGFGLQVAKGMK.[Y]	1xGG [K14]	0.0440221	0.00156993	1	2	1	P08581-1	1	1590.87	19.85	83.9	93.9	122.2	465237	520829	677465	444427	516206	677465		Peak Found	Peak Found	High	High	530.96	64.8401	0.000643	0.01283	1.07	65.07
	High	Unambiguous	[R].DMYDKEYYSVHNK.[T]	1xGG [K5]	0.0132849	0.00156993	1	2	2	P08581-1	1	1805.78	12.93	96.2	114.4	89.4	624019	741671	579437	596108	735089	579437		High	Peak Found	High	High	602.598	26.8811	0.0005335	0.002822	1.42	27.23
	High	Unambiguous	[R].GHFGCVYHGTLLDNDGKK.[I]	1xCarbamidomethyl [C5]; 1xGG [K]	0.043502	0.00156993	1	2	2	P08581-1	1	2132	3.73	96.8	104.1	99.1	907126	975282	928041	866551	966626	928041		High	Peak Found	High	High	533.755	27.6184	0.000643	0.01264	1.27	28.02
	High	Unambiguous	[K].TGAKLPVK.[W]	1xGG [K4]	0.0105076	0.00156993	1	2	3	P08581-1	1	927.562	8.58	109.6	93	97.5	933035	791740	830263	891302	784714	830263		High	High	High	High	464.284	18.9297	0.0005335	0.002101	1.77	19
GG [K94; K95; K143; K265; K640; K810; K814; K824]	8	High	Master Protein	P06400	Retinoblastoma-associated protein [OS=Homo sapiens]	0	21.986	10	7	19	7	928	106.1	7.94	6.88	7	0	1.82	100.9	97.9	101.2	1.19751e+07	1.16182e+07	1.20059e+07	1.14395e+07	1.15151e+07	1.20059e+07	High	High	High	1
	Confidence	PSM Ambiguity	Annotated Sequence	Modifications	Qvality PEP	Qvality q-value	# Protein Groups	# Proteins	# PSMs	Master Protein Accessions	# Missed Cleavages	Theo. MH+ [Da]	Abundances (Grouped) CV [%]: oxldl	Abundances (Scaled): F7: Sample, oxldl	Abundances (Scaled): F8: Sample, oxldl	Abundances (Scaled): F9: Sample, oxldl	Abundances (Normalized): F7: Sample, oxldl	Abundances (Normalized): F8: Sample, oxldl	Abundances (Normalized): F9: Sample, oxldl	Abundance: F7: Sample, oxldl	Abundance: F8: Sample, oxldl	Abundance: F9: Sample, oxldl	Quan Info	Found in Sample: [S7] F7: Sample, oxldl	Found in Sample: [S8] F8: Sample, oxldl	Found in Sample: [S9] F9: Sample, oxldl	Confidence (by Search Engine): Sequest HT	m/z [Da] (by Search Engine): Sequest HT	RT [min] (by Search Engine): Sequest HT	Percolator q-Value (by Search Engine): Sequest HT	Percolator PEP (by Search Engine): Sequest HT	XCorr (by Search Engine): Sequest HT	Top Apex RT [min]
	High	Unambiguous	[R].IPGGNIYISPLKSPYK.[I]	1xGG [K]	8.0817e-05	0.00125174	1	1	6	P06400	1	1861.02	2.81	101	96.8	102.2	4.51335e+06	4.32803e+06	4567323	4311474	4.28962e+06	4567323		High	High	High	High	621.011	45.5386	0.0004274	4.494e-06	2.66	45.67
	High	Unambiguous	[R].IAKQLENDTR.[I]	1xGG [K3]	0.00677411	0.00125174	1	1	4	P06400	1	1301.68	2.95	101	96.7	102.3	1.25704e+06	1.20319e+06	1.27323e+06	1.20081e+06	1.19251e+06	1.27323e+06		High	High	High	High	651.344	19.3233	0.0004274	0.00121	1.46	19.46
	High	Unambiguous	[R].VNSTANAETQATSAFQTQKPLK.[S]	1xGG [K19]	0.00169251	0.00125174	1	1	1	P06400	0	2449.23	5.4	106.2	96.3	97.5	2.7988e+06	2.5378e+06	2.57008e+06	2673613	2.51527e+06	2.57008e+06		Peak Found	Peak Found	High	High	817.082	35.0608	0.0004274	0.0002102	1.46	35.14
	High	Unambiguous	[K].SPYKISEGLPTPTK.[M]	1xGG [K4]	0.0278034	0.00156993	1	1	1	P06400	1	1631.86	7.12	91.8	104	104.2	1.43396e+06	1.62558e+06	1.62771e+06	1.36982e+06	1.61115e+06	1.62771e+06		High	Peak Found	Peak Found	High	544.626	34.3961	0.000643	0.007182	0.96	34.5
	High	Unambiguous	[K].EIDTSTKVDNAMSR.[L]	1xGG [K7]	0.0230885	0.00156993	1	1	3	P06400	1	1680.79	1.64	100.8	98.1	101	582389	566595	583575	556340	561566	583575		High	High	High	High	560.934	26.7403	0.0006016	0.005669	1.18	27.05
	High	Unambiguous	[K].VSSVDGVLGGYIQKK.[K]	1xGG [K]	0.0379365	0.00156993	1	1	3	P06400	1	1663.9	9.96	92.5	96.2	111.3	755294	785579	908777	721511	778607	908777		High	High	High	High	555.305	41.2285	0.000643	0.0106	1.05	41.41
	High	Unambiguous	[K].ISEGLPTPTKMTPR.[S]	1xGG [K10]	0.0261867	0.00156993	1	1	1	P06400	1	1641.86	14.3	113.2	102	84.8	634265	571461	475184	605896	566389	475184		High	Peak Found	Peak Found	High	547.959	33.5183	0.0006016	0.006665	1.28	33.63
GG [K188; K224; K383; K578; K595; K927]	6	High	Master Protein	O00159-1	Unconventional myosin-Ic [OS=Homo sapiens]	0	21.944	10	8	22	8	1063	121.6	9.41	13.69	8	0	2.35	101.9	100.7	97.4	4.23751e+07	4.18459e+07	4.04797e+07	4.04798e+07	4.14745e+07	4.04797e+07	High	High	High	1
	Confidence	PSM Ambiguity	Annotated Sequence	Modifications	Qvality PEP	Qvality q-value	# Protein Groups	# Proteins	# PSMs	Master Protein Accessions	# Missed Cleavages	Theo. MH+ [Da]	Abundances (Grouped) CV [%]: oxldl	Abundances (Scaled): F7: Sample, oxldl	Abundances (Scaled): F8: Sample, oxldl	Abundances (Scaled): F9: Sample, oxldl	Abundances (Normalized): F7: Sample, oxldl	Abundances (Normalized): F8: Sample, oxldl	Abundances (Normalized): F9: Sample, oxldl	Abundance: F7: Sample, oxldl	Abundance: F8: Sample, oxldl	Abundance: F9: Sample, oxldl	Quan Info	Found in Sample: [S7] F7: Sample, oxldl	Found in Sample: [S8] F8: Sample, oxldl	Found in Sample: [S9] F9: Sample, oxldl	Confidence (by Search Engine): Sequest HT	m/z [Da] (by Search Engine): Sequest HT	RT [min] (by Search Engine): Sequest HT	Percolator q-Value (by Search Engine): Sequest HT	Percolator PEP (by Search Engine): Sequest HT	XCorr (by Search Engine): Sequest HT	Top Apex RT [min]
	High	Unambiguous	[R].LLQSNPVLEAFGNAKTLR.[N]	1xGG [K15]	3.33202e-05	0.00125174	1	3	3	O00159-1	1	2085.15	26.5	114.5	116.1	69.4	4.34438e+06	4.40193e+06	2.6329e+06	4.15007e+06	4362857	2.6329e+06		High	High	High	High	695.72	56.1842	0.0004274	1.471e-06	2.92	56.18
	High	Unambiguous	[K].GAPVGGHILSYLLEKSR.[V]	1xGG [K15]	0.00431612	0.00125174	1	3	3	O00159-1	1	1911.04	47.36	54.4	96.7	148.9	314487	559650	861588	300420	554683	861588		High	High	High	High	637.686	52.7694	0.0004274	0.0006855	1.05	52.74
	High	Unambiguous	[R].DALAKAVYSR.[T]	1xGG [K5]	0.0114306	0.00156993	1	3	3	O00159-1	1	1207.64	5.1	96.8	97.3	105.9	1.26742e+06	1.27498e+06	1.38673e+06	1210733	1.26367e+06	1.38673e+06		High	High	High	High	604.325	27.7952	0.0005335	0.002332	1.82	27.74
	High	Unambiguous	[K].KRPETVATQFK.[M]	1xGG [K1]	0.0383914	0.00156993	1	3	2	O00159-1	1	1418.78	2.63	100.1	97.3	102.6	428989	417137	439671	409801	413434	439671		High	High	Peak Found	High	473.596	20.2478	0.000643	0.01075	0.94	20.27
	High	Unambiguous	[K].ETMCSSKNPIMSQCFDR.[S]	2xCarbamidomethyl [C4; C14]; 1xOxidation [M]; 1xGG [K7]	0.054484	0.00184581	1	3	4	O00159-1	1	2220.91	13.25	106.6	108.7	84.8	1.31783e+06	1.34421e+06	1.04816e+06	1.25889e+06	1.33228e+06	1.04816e+06		High	High	High	High	740.976	33.9525	0.0007091	0.01683	0.32	32.94
	High	Unambiguous	[R].VLQALGSEPIQYAVPVVKYDR.[K]	1xGG [K18]	0.0557851	0.00184581	1	3	2	O00159-1	1	2459.33	4.2	98.7	104.7	96.6	2.38847e+06	2.53477e+06	2339499	2281638	2.51227e+06	2339499		High	High	Peak Found	High	820.448	56.4271	0.0007091	0.01724	0.8	56.6
GG [K195; K325; K469; K481; K543; K544]	6	High	Master Protein	P13010	X-ray repair cross-complementing protein 5 [OS=Homo sapiens]	0	21.923	12	7	18	7	732	82.7	5.81	6.49	7	0	11.45	94.7	113.1	92.2	1.43278e+07	1.71162e+07	1.39414e+07	1.3687e+07	1.69643e+07	1.39414e+07	High	High	High	1
	Confidence	PSM Ambiguity	Annotated Sequence	Modifications	Qvality PEP	Qvality q-value	# Protein Groups	# Proteins	# PSMs	Master Protein Accessions	# Missed Cleavages	Theo. MH+ [Da]	Abundances (Grouped) CV [%]: oxldl	Abundances (Scaled): F7: Sample, oxldl	Abundances (Scaled): F8: Sample, oxldl	Abundances (Scaled): F9: Sample, oxldl	Abundances (Normalized): F7: Sample, oxldl	Abundances (Normalized): F8: Sample, oxldl	Abundances (Normalized): F9: Sample, oxldl	Abundance: F7: Sample, oxldl	Abundance: F8: Sample, oxldl	Abundance: F9: Sample, oxldl	Quan Info	Found in Sample: [S7] F7: Sample, oxldl	Found in Sample: [S8] F8: Sample, oxldl	Found in Sample: [S9] F9: Sample, oxldl	Confidence (by Search Engine): Sequest HT	m/z [Da] (by Search Engine): Sequest HT	RT [min] (by Search Engine): Sequest HT	Percolator q-Value (by Search Engine): Sequest HT	Percolator PEP (by Search Engine): Sequest HT	XCorr (by Search Engine): Sequest HT	Top Apex RT [min]
	High	Unambiguous	[R].LGGHGPSFPLKGITEQQK.[E]	1xGG [K11]	0.00618996	0.00125174	1	1	5	P13010	1	2008.06	8.65	101.6	90.7	107.8	3.72e+06	3.32173e+06	3.94788e+06	3.55361e+06	3.29225e+06	3.94788e+06		High	High	High	High	502.771	34.6462	0.0004274	0.001079	1.81	34.59
	High	Unambiguous	[K].TLFPLIEAKK.[K]	1xGG [K]	0.0193998	0.00156993	1	1	2	P13010	1	1273.75	10.81	88.7	110.3	101	1.22276e+06	1.51976e+06	1.39115e+06	1.16807e+06	1.50627e+06	1.39115e+06		Peak Found	High	High	High	425.255	43.1144	0.0006016	0.00456	1.21	43.05
	High	Unambiguous	[R].YGSDIVPFSKVDEEQMK.[Y]	1xGG [K10]	0.0212281	0.00156993	1	1	1	P13010	1	2085.98	43.08	139.7	54.2	106.1	386491	149903	293591	369204	148573	293591		Peak Found	High	Peak Found	High	695.998	45.5125	0.0006016	0.005089	0.61	45.53
	High	Unambiguous	[K].TDTLEDLFPTTKIPNPR.[F]	1xGG [K12]	0.0504546	0.00184581	1	1	2	P13010	1	2072.07	85.95	54.6	199.1	46.3	1.12882e+06	4.11853e+06	957354	1.07833e+06	4081978	957354		Peak Found	High	High	High	691.36	57.0063	0.0007091	0.01527	1.45	57.05
	High	Unambiguous	[K].KDEKTDTLEDLFPTTK.[I]	1xGG [K4]	0.132946	0.00795026	1	1	1	P13010	2	1994.99											No Quan Values	Not Found	High	Not Found	High	665.668	44.06	0.003075	0.05296	1.07
GG [K724; K1286; K1311; K1325; K1409; K1535; K1771; K1820]	8	High	Master Protein	Q12789-2	General transcription factor 3C polypeptide 1 [OS=Homo sapiens]	0	21.697	5	8	21	8	2109	238.7	7.3	4.3	8	0	2.08	99.9	98	102.1	6.16448e+06	6.04382e+06	6.29975e+06	5.88876e+06	5.99018e+06	6.29975e+06	High	High	High	1
	Confidence	PSM Ambiguity	Annotated Sequence	Modifications	Qvality PEP	Qvality q-value	# Protein Groups	# Proteins	# PSMs	Master Protein Accessions	# Missed Cleavages	Theo. MH+ [Da]	Abundances (Grouped) CV [%]: oxldl	Abundances (Scaled): F7: Sample, oxldl	Abundances (Scaled): F8: Sample, oxldl	Abundances (Scaled): F9: Sample, oxldl	Abundances (Normalized): F7: Sample, oxldl	Abundances (Normalized): F8: Sample, oxldl	Abundances (Normalized): F9: Sample, oxldl	Abundance: F7: Sample, oxldl	Abundance: F8: Sample, oxldl	Abundance: F9: Sample, oxldl	Quan Info	Found in Sample: [S7] F7: Sample, oxldl	Found in Sample: [S8] F8: Sample, oxldl	Found in Sample: [S9] F9: Sample, oxldl	Confidence (by Search Engine): Sequest HT	m/z [Da] (by Search Engine): Sequest HT	RT [min] (by Search Engine): Sequest HT	Percolator q-Value (by Search Engine): Sequest HT	Percolator PEP (by Search Engine): Sequest HT	XCorr (by Search Engine): Sequest HT	Top Apex RT [min]
	High	Unambiguous	[R].VLAIGDEKDQTR.[K]	1xGG [K8]	0.00167234	0.00125174	1	2	3	Q12789-2	1	1458.75	6.84	103.7	104.2	92.1	731825	735683	650174	699092	729154	650174		High	High	High	High	486.923	24.0456	0.0004274	0.0002078	1.68	24.05
	High	Unambiguous	[R].VKTSQPPVPQGEAEEDSQGK.[E]	1xGG [K2]	0.0020505	0.00125174	1	2	3	Q12789-2	1	2225.07	3.47	97.8	104	98.2	730087	776127	732581	697432	769238	732581		High	High	High	High	742.361	22.5918	0.0004274	0.0002683	2.17	22.62
	High	Unambiguous	[R].YIVKNPQAYLNYK.[V]	1xGG [K4]	0.0142789	0.00156993	1	2	2	Q12789-2	1	1727.91	13.18	86.5	100.6	112.9	1.32925e+06	1.54487e+06	1.73397e+06	1.26979e+06	1.53116e+06	1.73397e+06		High	Peak Found	High	High	576.642	41.5854	0.0005335	0.003097	1.14	41.74
	High	Unambiguous	[R].FSALEKAGGGR.[T]	1xGG [K6]	0.0145387	0.00156993	1	2	5	Q12789-2	1	1206.62	3.01	100.2	102.9	96.9	995759	1.02302e+06	963318	951220	1.01394e+06	963318		High	High	High	High	603.815	22.7847	0.0005335	0.003176	1.32	22.78
	High	Unambiguous	[R].LKDREDADIQR.[E]	1xGG [K2]	0.0183789	0.00156993	1	2	3	Q12789-2	2	1472.75	5.99	101.7	93.3	105	570912	524127	589404	545376	519475	589404		High	High	High	High	491.587	18.0994	0.0006016	0.004249	0.92	18.09
	High	Unambiguous	[R].DILHATFEESLDKTSHSVGR.[R]	1xGG [K13]	0.0522772	0.00184581	1	2	1	Q12789-2	1	2356.15	22.58	123.3	78.2	98.6	996032	631688	796434	951481	626081	796434		Peak Found	High	Peak Found	High	589.793	45.9118	0.0007091	0.01594	1	46
	High	Unambiguous	[R].AAGKLDQPDR.[F]	1xGG [K4]	0.050754	0.00184581	1	2	3	Q12789-2	1	1184.6	1.17	100.4	98.7	100.9	510196	501436	512761	487376	496986	512761		High	High	High	High	592.805	17.2119	0.0007091	0.01538	1.22	17.22
	High	Unambiguous	[R].IASNVLNTKVK.[G]	1xGG [K9]	0.079251	0.00400276	1	2	1	Q12789-2	1	1300.76	3.42	97.1	99.2	103.8	300425	306871	321111	286987	304147	321111		Peak Found	Peak Found	High	High	650.883	24.211	0.001346	0.02702	0.91	24.18
GG [K44; K350; K360; K423; K430; K450]	6	High	Master Protein	P47895	Aldehyde dehydrogenase family 1 member A3 [OS=Homo sapiens]	0	21.564	15	7	15	7	512	56.1	7.25	7.26	7	0	2.5	99.7	97.7	102.6	1.28919e+07	1.26239e+07	1.32671e+07	1.23153e+07	1.25119e+07	1.32671e+07	High	High	High	1
	Confidence	PSM Ambiguity	Annotated Sequence	Modifications	Qvality PEP	Qvality q-value	# Protein Groups	# Proteins	# PSMs	Master Protein Accessions	# Missed Cleavages	Theo. MH+ [Da]	Abundances (Grouped) CV [%]: oxldl	Abundances (Scaled): F7: Sample, oxldl	Abundances (Scaled): F8: Sample, oxldl	Abundances (Scaled): F9: Sample, oxldl	Abundances (Normalized): F7: Sample, oxldl	Abundances (Normalized): F8: Sample, oxldl	Abundances (Normalized): F9: Sample, oxldl	Abundance: F7: Sample, oxldl	Abundance: F8: Sample, oxldl	Abundance: F9: Sample, oxldl	Quan Info	Found in Sample: [S7] F7: Sample, oxldl	Found in Sample: [S8] F8: Sample, oxldl	Found in Sample: [S9] F9: Sample, oxldl	Confidence (by Search Engine): Sequest HT	m/z [Da] (by Search Engine): Sequest HT	RT [min] (by Search Engine): Sequest HT	Percolator q-Value (by Search Engine): Sequest HT	Percolator PEP (by Search Engine): Sequest HT	XCorr (by Search Engine): Sequest HT	Top Apex RT [min]
	High	Unambiguous	[K].TEQGPQIDQKQFDK.[I]	1xGG [K10]	2.41162e-05	0.00125174	1	1	3	P47895	1	1775.86	1.73	98.9	99.1	102	6.68068e+06	6.69581e+06	6.89039e+06	6381867	6.63639e+06	6.89039e+06		High	High	High	High	592.623	25.7271	0.0004274	9.739e-07	2.67	25.85
	High	Unambiguous	[R].ANSTDYGLTAAVFTKNLDK.[A]	1xGG [K19]	0.00094649	0.00125174	1	1	3	P47895	1	2143.07	18.76	88.3	90	121.6	1.06261e+06	1.08287e+06	1.4633e+06	1.01508e+06	1.07326e+06	1.4633e+06		High	High	High	High	715.027	51.1445	0.0004274	0.0001011	2.45	51.26
	High	Unambiguous	[K].SIEEVIKR.[A]	1xGG [K7]	0.0160065	0.00156993	1	1	1	P47895	1	1087.61	6.14	107.1	96.4	96.5	1.38598e+06	1.24735e+06	1.24933e+06	1.32399e+06	1.23628e+06	1.24933e+06		Peak Found	Peak Found	High	High	544.309	24.8349	0.0006016	0.003574	1.34	24.87
	High	Unambiguous	[K].FKSIEEVIK.[R]	1xGG [K2]	0.0228132	0.00156993	1	1	3	P47895	1	1206.67	3.02	102.3	96.6	101.1	2.2489e+06	2.12243e+06	2.22088e+06	2148312	2.10359e+06	2.22088e+06		High	High	High	High	402.896	35.6755	0.0006016	0.0056	1.67	35.72
	High	Unambiguous	[K].KRPVGDPFDVKTEQGPQIDQK.[Q]	1xGG [K11]	0.0412351	0.00156993	1	1	2	P47895	2	2496.28	4.39	97.3	105.1	97.6	475279	513114	476700	454021	508560	476700		High	Peak Found	High	High	624.826	29.8246	0.000643	0.01181	0.91	30.22
	High	Unambiguous	[K].IFINNEWHESKSGK.[K]	1xGG [K11]	0.0815803	0.00435574	1	1	1	P47895	1	1802.88	9.09	100.2	109	90.8	419390	456081	379991	400631	452033	379991		High	Peak Found	Peak Found	High	601.632	26.9546	0.001673	0.02814	0.74	27.28
GG [K81; K191; K199; K200; K327; K525; K606; K650]	8	High	Master Protein	Q8TD19	Serine/threonine-protein kinase Nek9 [OS=Homo sapiens]	0	21.459	10	8	17	8	979	107.1	5.74	3.44	8	0	2.86	96.7	101.6	101.7	7.27303e+06	7.64515e+06	7.64579e+06	6.94772e+06	7.5773e+06	7.64579e+06	High	High	High	1
	Confidence	PSM Ambiguity	Annotated Sequence	Modifications	Qvality PEP	Qvality q-value	# Protein Groups	# Proteins	# PSMs	Master Protein Accessions	# Missed Cleavages	Theo. MH+ [Da]	Abundances (Grouped) CV [%]: oxldl	Abundances (Scaled): F7: Sample, oxldl	Abundances (Scaled): F8: Sample, oxldl	Abundances (Scaled): F9: Sample, oxldl	Abundances (Normalized): F7: Sample, oxldl	Abundances (Normalized): F8: Sample, oxldl	Abundances (Normalized): F9: Sample, oxldl	Abundance: F7: Sample, oxldl	Abundance: F8: Sample, oxldl	Abundance: F9: Sample, oxldl	Quan Info	Found in Sample: [S7] F7: Sample, oxldl	Found in Sample: [S8] F8: Sample, oxldl	Found in Sample: [S9] F9: Sample, oxldl	Confidence (by Search Engine): Sequest HT	m/z [Da] (by Search Engine): Sequest HT	RT [min] (by Search Engine): Sequest HT	Percolator q-Value (by Search Engine): Sequest HT	Percolator PEP (by Search Engine): Sequest HT	XCorr (by Search Engine): Sequest HT	Top Apex RT [min]
	High	Unambiguous	[R].LGINLLGGPLGGKQVIR.[V]	1xGG [K13]	0.000445124	0.00125174	1	1	2	Q8TD19	1	1819.09	8.52	97.3	93.2	109.5	1.54015e+06	1.47568e+06	1.73473e+06	1.47126e+06	1.46258e+06	1.73473e+06		Peak Found	High	High	High	607.036	54.9461	0.0004274	3.895e-05	1.49	54.85
	High	Unambiguous	[R].TIAPGKTHTAAIDER.[G]	1xGG [K6]	0.0025144	0.00125174	1	1	3	Q8TD19	1	1694.88	5.5	94.7	99.6	105.7	666109	700500	743337	636316	694283	743337		High	High	High	High	565.632	20.5808	0.0004274	0.0003475	1.91	20.57
	High	Unambiguous	[R].TEDDSLVVWKEVDLTR.[L]	1xGG [K10]	0.0029039	0.00125174	1	1	2	Q8TD19	1	2019	11.83	86.4	107.8	105.9	521763	650960	639392	498425	645182	639392		High	Peak Found	High	High	673.672	57.1742	0.0004274	0.0004172	1.66	57.18
	High	Unambiguous	[R].RTEDDSLVVWKEVDLTR.[L]	1xGG [K11]	0.00516864	0.00125174	1	1	1	Q8TD19	2	2175.1											No Quan Values	Not Found	High	Not Found	High	725.706	49.8381	0.0004274	0.0008629	1.73
	High	Unambiguous	[R].LGLDSEEDYYTPQKVDVPK.[A]	1xGG [K14]	0.0263441	0.00156993	1	1	3	Q8TD19	1	2310.11	6.9	93.4	107.2	99.4	2.42513e+06	2.78271e+06	2.58156e+06	2.31666e+06	2.75801e+06	2.58156e+06		High	High	High	High	770.709	46.7763	0.0006016	0.006718	1.19	47.06
	High	Unambiguous	[K].LGDYGLAKK.[L]	1xGG [K]	0.0258747	0.00156993	1	1	3	Q8TD19	1	1078.59	3.82	96.3	103.9	99.8	875848	945239	908082	836673	936850	908082		High	High	High	High	539.799	22.5161	0.0006016	0.006565	1.74	22.73
	High	Unambiguous	[K].ANLIKLGDYGLAK.[K]	1xGG [K5]	0.08794	0.00499362	1	1	1	Q8TD19	1	1489.84											No Quan Values	High	Not Found	Not Found	High	497.284	43.6804	0.001854	0.03091	1.4
	High	Unambiguous	[K].VTLLNAPTKRPR.[S]	1xGG [K9]	0.132211	0.00795026	1	1	2	Q8TD19	1	1479.88	9.5	110.7	97	92.4	1.24403e+06	1.09006e+06	1.03869e+06	1188386	1.08039e+06	1.03869e+06		High	Peak Found	High	High	493.963	23.861	0.003075	0.05229	1.36	23.77
GG [K25; K40; K112; K140; K259]	5	High	Master Protein	P62140	Serine/threonine-protein phosphatase PP1-beta catalytic subunit [OS=Homo sapiens]	0	21.415	18	5	16	1	327	37.2	6.19	24.78	5	0	17.04	89.2	119.7	91.1	395641	530424	403870	377945	525716	403870	High	Peak Found	High	1
	Confidence	PSM Ambiguity	Annotated Sequence	Modifications	Qvality PEP	Qvality q-value	# Protein Groups	# Proteins	# PSMs	Master Protein Accessions	# Missed Cleavages	Theo. MH+ [Da]	Abundances (Grouped) CV [%]: oxldl	Abundances (Scaled): F7: Sample, oxldl	Abundances (Scaled): F8: Sample, oxldl	Abundances (Scaled): F9: Sample, oxldl	Abundances (Normalized): F7: Sample, oxldl	Abundances (Normalized): F8: Sample, oxldl	Abundances (Normalized): F9: Sample, oxldl	Abundance: F7: Sample, oxldl	Abundance: F8: Sample, oxldl	Abundance: F9: Sample, oxldl	Quan Info	Found in Sample: [S7] F7: Sample, oxldl	Found in Sample: [S8] F8: Sample, oxldl	Found in Sample: [S9] F9: Sample, oxldl	Confidence (by Search Engine): Sequest HT	m/z [Da] (by Search Engine): Sequest HT	RT [min] (by Search Engine): Sequest HT	Percolator q-Value (by Search Engine): Sequest HT	Percolator PEP (by Search Engine): Sequest HT	XCorr (by Search Engine): Sequest HT	Top Apex RT [min]
	High	Unambiguous	[K].IKYPENFFLLR.[G]	1xGG [K2]	0.00315847	0.00125174	3	6	3	P62136-1; P36873-1; P62140	1	1553.85	1.95	97.9	101.8	100.3	5.24651e+06	5.45336e+06	5.37319e+06	5011844	5.40496e+06	5.37319e+06	Shared	High	High	High	High	518.621	55.1958	0.0004274	0.0004631	2.72	55.19
	High	Unambiguous	[R].IYGFYDECKR.[R]	1xCarbamidomethyl [C8]; 1xGG [K9]	0.000565557	0.00125174	3	6	3	P62136-1; P36873-1; P62140	1	1464.66	1.57	98.2	100.7	101.1	5.05015e+06	5.17614e+06	5.20095e+06	4824261	5.1302e+06	5.20095e+06	Shared	High	High	High	High	488.891	33.0574	0.0004274	5.295e-05	2.59	33
	High	Unambiguous	[R].AHQVVEDGYEFFAKR.[Q]	1xGG [K14]	1.31738e-05	0.00125174	3	6	8	P62136-1; P36873-1; P62140	1	1909.92	7.99	109.2	94.6	96.3	1.05858e+07	9.16998e+06	9.33355e+06	10112343	9.08859e+06	9.33355e+06	Shared	High	High	High	High	637.312	39.4404	0.0004274	4.567e-07	3.32	39.4
	High	Unambiguous	[R].GLCLKSR.[E]	1xCarbamidomethyl [C3]; 1xGG [K5]	0.0467144	0.00156993	3	5	4	P62136-1; P36873-1; P62140	1	947.509	2.75	102	96.9	101.2	2.63274e+06	2.50052e+06	2.61116e+06	2.51498e+06	2.47833e+06	2.61116e+06	Shared	High	High	High	High	474.258	19.8957	0.000643	0.01377	1.77	19.47
	High	Unambiguous	[R].GCRPGKIVQMTEAEVR.[G]	1xCarbamidomethyl [C2]; 1xGG [K6]	0.0334682	0.00156993	1	1	1	P62140	1	1944.97	17.04	89.2	119.7	91.1	395641	530424	403870	377945	525716	403870		Peak Found	Peak Found	High	High	648.996	31.2663	0.000643	0.009038	1.49	31.21
GG [K5; K39; K100; K106; K157; K176; K179]	7	High	Master Protein	P18669	Phosphoglycerate mutase 1 [OS=Homo sapiens]	0	21.348	40	7	40	7	254	28.8	7.18	38.27	7	0	1.97	102.1	99.6	98.3	5.73316e+08	5.59119e+08	5.51555e+08	5.47673e+08	5.54157e+08	5.51555e+08	High	High	High	1
	Confidence	PSM Ambiguity	Annotated Sequence	Modifications	Qvality PEP	Qvality q-value	# Protein Groups	# Proteins	# PSMs	Master Protein Accessions	# Missed Cleavages	Theo. MH+ [Da]	Abundances (Grouped) CV [%]: oxldl	Abundances (Scaled): F7: Sample, oxldl	Abundances (Scaled): F8: Sample, oxldl	Abundances (Scaled): F9: Sample, oxldl	Abundances (Normalized): F7: Sample, oxldl	Abundances (Normalized): F8: Sample, oxldl	Abundances (Normalized): F9: Sample, oxldl	Abundance: F7: Sample, oxldl	Abundance: F8: Sample, oxldl	Abundance: F9: Sample, oxldl	Quan Info	Found in Sample: [S7] F7: Sample, oxldl	Found in Sample: [S8] F8: Sample, oxldl	Found in Sample: [S9] F9: Sample, oxldl	Confidence (by Search Engine): Sequest HT	m/z [Da] (by Search Engine): Sequest HT	RT [min] (by Search Engine): Sequest HT	Percolator q-Value (by Search Engine): Sequest HT	Percolator PEP (by Search Engine): Sequest HT	XCorr (by Search Engine): Sequest HT	Top Apex RT [min]
	High	Unambiguous	[-].MAAYKLVLIR.[H]	1xGG [K5]; 1xMet-loss+Acetyl [N-Term]	0.00337409	0.00125174	1	2	24	P18669	1	1202.73	2.03	102.2	99.6	98.2	5.65795e+08	5.51431e+08	543700121	5.40488e+08	5.46537e+08	543700121		High	High	High	High	601.867	57.4354	0.0004274	0.0005022	1.97	55.94
	High	Unambiguous	[R].FSGWYDADLSPAGHEEAKR.[G]	1xGG [K18]	0.00201394	0.00125174	1	1	2	P18669	1	2250.02	4.63	96	99	105.1	927921	957040	1.01577e+06	886417	948546	1.01577e+06		Peak Found	High	High	High	563.261	39.6693	0.0004274	0.000263	1.8	39.73
	High	Unambiguous	[R].HYGGLTGLNKAETAAK.[H]	1xGG [K10]	0.0121391	0.00156993	1	3	3	P18669	1	1744.9	2.84	96.8	101.1	102.1	1.34042e+06	1.40035e+06	1.41458e+06	1.28047e+06	1.38792e+06	1.41458e+06		High	High	High	High	582.304	25.3561	0.0005335	0.002521	1.75	25.37
	High	Unambiguous	[R].ALPFWNEEIVPQIKEGK.[R]	1xGG [K]	0.0348969	0.00156993	1	2	3	P18669	1	2112.11	9.64	89.3	102.8	107.9	868695	1.00011e+06	1.05035e+06	829840	991232	1.05035e+06		High	High	High	High	704.71	59.8111	0.000643	0.009553	1.34	60.09
	High	Unambiguous	[K].AETAAKHGEAQVK.[I]	1xGG [K6]	0.0379365	0.00156993	1	2	3	P18669	1	1453.74	26.81	126.1	101.4	72.5	448234	360674	257809	428185	357473	257809		High	High	High	High	485.251	15.3949	0.000643	0.01059	1.06	15.46
	High	Unambiguous	[R].YADLTEDQLPSCESLKDTIAR.[A]	1xCarbamidomethyl [C12]; 1xGG [K16]	0.0162001	0.00156993	1	1	2	P18669	1	2539.2	7.38	97.5	94.2	108.3	1.5922e+06	1.53759e+06	1.76817e+06	1.52098e+06	1.52394e+06	1.76817e+06		High	Peak Found	High	High	847.07	51.9306	0.0006016	0.003624	1.42	52.12
GG [K26; K77; K92; K106]	4	High	Master Protein	P05388	60S acidic ribosomal protein P0 [OS=Homo sapiens]	0	21.286	25	6	12	6	317	34.3	5.97	12.26	6	0	0.74	100.8	99.3	99.9	1.09255e+07	1.07647e+07	1.08361e+07	1.04369e+07	1.06692e+07	1.08361e+07	High	High	High	1
	Confidence	PSM Ambiguity	Annotated Sequence	Modifications	Qvality PEP	Qvality q-value	# Protein Groups	# Proteins	# PSMs	Master Protein Accessions	# Missed Cleavages	Theo. MH+ [Da]	Abundances (Grouped) CV [%]: oxldl	Abundances (Scaled): F7: Sample, oxldl	Abundances (Scaled): F8: Sample, oxldl	Abundances (Scaled): F9: Sample, oxldl	Abundances (Normalized): F7: Sample, oxldl	Abundances (Normalized): F8: Sample, oxldl	Abundances (Normalized): F9: Sample, oxldl	Abundance: F7: Sample, oxldl	Abundance: F8: Sample, oxldl	Abundance: F9: Sample, oxldl	Quan Info	Found in Sample: [S7] F7: Sample, oxldl	Found in Sample: [S8] F8: Sample, oxldl	Found in Sample: [S9] F9: Sample, oxldl	Confidence (by Search Engine): Sequest HT	m/z [Da] (by Search Engine): Sequest HT	RT [min] (by Search Engine): Sequest HT	Percolator q-Value (by Search Engine): Sequest HT	Percolator PEP (by Search Engine): Sequest HT	XCorr (by Search Engine): Sequest HT	Top Apex RT [min]
	High	Unambiguous	[R].GNVGFVFTKEDLTEIR.[D]	1xGG [K9]	2.45532e-05	0.00125174	1	2	3	P05388	1	1938.99	3.41	96.1	101.6	102.3	2.06134e+06	2.18056e+06	2.19452e+06	1.96914e+06	2161204	2.19452e+06		High	High	High	High	647.003	54.2512	0.0004274	9.987e-07	2.4	54.39
	High	Unambiguous	[R].GHLENNPALEKLLPHIR.[G]	1xGG [K11]	0.000305274	0.00125174	1	2	1	P05388	1	2065.13	13.24	113.4	86.9	99.7	1.41777e+06	1.08677e+06	1246997	1.35436e+06	1.07712e+06	1246997		High	Peak Found	Peak Found	High	517.038	43.8397	0.0004274	2.417e-05	1.93	44.11
	High	Unambiguous	[K].IIQLLDDYPKCFIVGADNVGSK.[Q]	1xCarbamidomethyl [C11]; 1xGG [K10]	0.0269831	0.00156993	1	3	2	P05388	1	2579.32											No Quan Values	Not Found	High	High	High	860.442	64.0695	0.0006016	0.006911	1.22
	High	Unambiguous	[R].DMLLANKVPAAAR.[A]	1xOxidation [M2]; 1xGG [K7]	0.114958	0.00612191	1	3	1	P05388	1	1499.8	3.11	103	100.2	96.8	896346	872058	842361	856254	864318	842361		High	Peak Found	Peak Found	High	500.605	32.5487	0.00246	0.0438	1.12	32.87
GG [K66; K189; K278; K316; K361; K562]	6	High	Master Protein	Q15418-1	Ribosomal protein S6 kinase alpha-1 [OS=Homo sapiens]	0	21.156	13	6	15	4	735	82.7	7.83	7.66	6	2	8.07	103	90.9	106.1	1.45494e+07	1.28324e+07	1.49908e+07	1.38986e+07	1.27185e+07	1.49908e+07	High	High	High	1
	Confidence	PSM Ambiguity	Annotated Sequence	Modifications	Qvality PEP	Qvality q-value	# Protein Groups	# Proteins	# PSMs	Master Protein Accessions	# Missed Cleavages	Theo. MH+ [Da]	Abundances (Grouped) CV [%]: oxldl	Abundances (Scaled): F7: Sample, oxldl	Abundances (Scaled): F8: Sample, oxldl	Abundances (Scaled): F9: Sample, oxldl	Abundances (Normalized): F7: Sample, oxldl	Abundances (Normalized): F8: Sample, oxldl	Abundances (Normalized): F9: Sample, oxldl	Abundance: F7: Sample, oxldl	Abundance: F8: Sample, oxldl	Abundance: F9: Sample, oxldl	Quan Info	Found in Sample: [S7] F7: Sample, oxldl	Found in Sample: [S8] F8: Sample, oxldl	Found in Sample: [S9] F9: Sample, oxldl	Confidence (by Search Engine): Sequest HT	m/z [Da] (by Search Engine): Sequest HT	RT [min] (by Search Engine): Sequest HT	Percolator q-Value (by Search Engine): Sequest HT	Percolator PEP (by Search Engine): Sequest HT	XCorr (by Search Engine): Sequest HT	Top Apex RT [min]
	High	Unambiguous	[R].LGSGPDGAEEIKR.[H]	1xGG [K12]	0.000167763	0.00125174	1	4	3	Q15418-1	1	1442.72	2.26	102.5	99.5	98	2.1942e+06	2.13138e+06	2.09907e+06	2.09606e+06	2112463	2.09907e+06		High	High	High	High	481.579	22.3316	0.0004274	1.138e-05	3.08	22.32
	High	Unambiguous	[R].ICDFGFAKQLR.[AG]	1xCarbamidomethyl [C2]; 1xGG [K8]	0.00172322	0.00125174	2	7	3	P51812; Q15418-1	1	1468.74	7.36	91.6	102.9	105.5	1.935e+06	2.17349e+06	2.22699e+06	1.84845e+06	2154202	2.22699e+06	Shared	High	High	High	High	490.251	42.268	0.0004274	0.000215	1.45	42.34
	High	Unambiguous	[R].DLKPENILLDEEGHIK.[LI]	1xGG [K3]	0.00371433	0.00125174	2	8	4	P51812; Q15418-1	0	1977.03	17.17	116.3	82.1	101.6	6.12862e+06	4.32483e+06	5.35014e+06	5.8545e+06	4.28645e+06	5.35014e+06	Shared	High	High	High	High	495.013	47.3502	0.0004274	0.0005684	1.65	47.4
	High	Unambiguous	[K].ADPSHFELLKVLGQGSFGK.[V]	1xGG [K10]	0.00866808	0.00156993	1	3	3	Q15418-1	1	2144.11	8.08	93.7	97.2	109.1	3.92764e+06	4.07478e+06	4573559	3.75196e+06	4.03862e+06	4573559		High	High	High	High	715.376	57.5715	0.0005335	0.001654	2.17	57.53
	High	Unambiguous	[R].TPKDSPGIPPSAGAHQLFR.[G]	1xGG [K3]	0.0605786	0.00184581	1	4	1	Q15418-1	1	2090.08											No Quan Values	Not Found	Not Found	High	High	523.275	32.8156	0.0007091	0.0192	0.95
	High	Unambiguous	[K].AKLGMPQFLSTEAQSLLR.[A]	1xGG [K2]	0.120922	0.00638102	1	4	1	Q15418-1	1	2104.12	75.26	88.6	31.1	180.3	363897	127872	740997	347620	126737	740997		Peak Found	High	Peak Found	High	702.045	63.6835	0.002532	0.04669	0.94	63.69
GG [K12; K41]	2	High	Master Protein	P84090	Enhancer of rudimentary homolog [OS=Homo sapiens]	0	21.134	24	3	28	3	104	12.3	5.92	26.74	3	0	2.23	102.4	99.7	98	9.88722e+07	9.62597e+07	9.46037e+07	9.44498e+07	95405331	9.46037e+07	High	High	High	1
	Confidence	PSM Ambiguity	Annotated Sequence	Modifications	Qvality PEP	Qvality q-value	# Protein Groups	# Proteins	# PSMs	Master Protein Accessions	# Missed Cleavages	Theo. MH+ [Da]	Abundances (Grouped) CV [%]: oxldl	Abundances (Scaled): F7: Sample, oxldl	Abundances (Scaled): F8: Sample, oxldl	Abundances (Scaled): F9: Sample, oxldl	Abundances (Normalized): F7: Sample, oxldl	Abundances (Normalized): F8: Sample, oxldl	Abundances (Normalized): F9: Sample, oxldl	Abundance: F7: Sample, oxldl	Abundance: F8: Sample, oxldl	Abundance: F9: Sample, oxldl	Quan Info	Found in Sample: [S7] F7: Sample, oxldl	Found in Sample: [S8] F8: Sample, oxldl	Found in Sample: [S9] F9: Sample, oxldl	Confidence (by Search Engine): Sequest HT	m/z [Da] (by Search Engine): Sequest HT	RT [min] (by Search Engine): Sequest HT	Percolator q-Value (by Search Engine): Sequest HT	Percolator PEP (by Search Engine): Sequest HT	XCorr (by Search Engine): Sequest HT	Top Apex RT [min]
	High	Unambiguous	[K].MYEEHLKR.[M]	1xGG [K7]	0.00104168	0.00125174	1	1	4	P84090	1	1219.59	2.66	101.5	101.6	96.9	1.78236e+06	1.78311e+06	1.70188e+06	1.70264e+06	1.76728e+06	1.70188e+06		High	High	High	High	407.201	18.8336	0.0004274	0.0001143	1.98	18.89
	High	Unambiguous	[-].MSHTILLVQPTKRPEGR.[T]	1xGG [K12]; 1xMet-loss+Acetyl [N-Term]	0.000165767	0.00125174	1	1	17	P84090	1	1988.1	2.32	102.5	99.6	97.9	9.53147e+07	9.26483e+07	9.10461e+07	9.10515e+07	9.1826e+07	9.10461e+07		High	High	High	High	663.373	31.1943	0.0004274	1.12e-05	2.83	30.97
	High	Unambiguous	[K].MYEEHLKR.[M]	1xOxidation [M1]; 1xGG [K7]	0.00931675	0.00156993	1	1	6	P84090	1	1235.58	0.69	100.2	100.6	99.2	1.3849e+06	1.38983e+06	1.37153e+06	1.32296e+06	1.3775e+06	1.37153e+06		High	High	High	High	412.533	17.5763	0.0005335	0.001809	1	17.58
GG [K89; K148; K231; K354; K356; K401; K407; K429; K621]	9	High	Master Protein	O60488-1	Long-chain-fatty-acid--CoA ligase 4 [OS=Homo sapiens]	0	20.528	14	8	18	8	711	79.1	8.38	0	8	0	3.05	102.9	100.2	96.8	2.2669e+07	2.20763e+07	2.13291e+07	2.16551e+07	2.18804e+07	2.13291e+07	High	High	High	1
	Confidence	PSM Ambiguity	Annotated Sequence	Modifications	Qvality PEP	Qvality q-value	# Protein Groups	# Proteins	# PSMs	Master Protein Accessions	# Missed Cleavages	Theo. MH+ [Da]	Abundances (Grouped) CV [%]: oxldl	Abundances (Scaled): F7: Sample, oxldl	Abundances (Scaled): F8: Sample, oxldl	Abundances (Scaled): F9: Sample, oxldl	Abundances (Normalized): F7: Sample, oxldl	Abundances (Normalized): F8: Sample, oxldl	Abundances (Normalized): F9: Sample, oxldl	Abundance: F7: Sample, oxldl	Abundance: F8: Sample, oxldl	Abundance: F9: Sample, oxldl	Quan Info	Found in Sample: [S7] F7: Sample, oxldl	Found in Sample: [S8] F8: Sample, oxldl	Found in Sample: [S9] F9: Sample, oxldl	Confidence (by Search Engine): Sequest HT	m/z [Da] (by Search Engine): Sequest HT	RT [min] (by Search Engine): Sequest HT	Percolator q-Value (by Search Engine): Sequest HT	Percolator PEP (by Search Engine): Sequest HT	XCorr (by Search Engine): Sequest HT	Top Apex RT [min]
	High	Unambiguous	[R].IGYSSPLTLSDQSSKIK.[K]	1xGG [K]	0.00213842	0.00125174	1	2	2	O60488-1	1	1938.02	4.6	104.7	99.8	95.5	5.41605e+06	5.16044e+06	4940319	5173796	5114642	4940319		High	High	Peak Found	High	646.677	39.9731	0.0004274	0.0002834	1.64	40.33
	High	Unambiguous	[R].VNNFGSGLTALGLKPK.[N]	1xGG [K14]	0.0031021	0.00125174	1	2	3	O60488-1	0	1729.96	1.17	101.3	99.7	99	4.77555e+06	4.70135e+06	4667823	4561946	4.65963e+06	4667823		High	High	High	High	577.325	46.1303	0.0004274	0.0004522	1.27	46.42
	High	Unambiguous	[K].SDQSYVISFVVPNQKR.[L]	1xGG [K15]	0.00115336	0.00125174	1	2	3	O60488-1	1	1981.01	9.25	93.5	96	110.6	1.79229e+06	1.84026e+06	2.12075e+06	1.71212e+06	1.82392e+06	2.12075e+06		High	High	High	High	661.01	49.1901	0.0004274	0.0001303	1.38	49.35
	High	Unambiguous	[K].LFDHAVSKFGK.[K]	1xGG [K8]	0.0164948	0.00156993	1	2	1	O60488-1	1	1362.72	7.89	92.7	108.3	99	2.4456e+06	2.85924e+06	2.61208e+06	2.33622e+06	2.83386e+06	2.61208e+06		High	Peak Found	Peak Found	High	454.91	28.9068	0.0006016	0.003711	1.49	29.35
	High	Unambiguous	[K].VKALLGGNVR.[M]	1xGG [K2]	0.0634925	0.00184581	1	2	4	O60488-1	1	1140.68	2.95	102	96.6	101.4	725129	686685	720371	692695	680591	720371		High	High	High	High	380.9	24.0396	0.0007091	0.02044	1.04	24.03
	High	Unambiguous	[K].TLFKIGYDYK.[L]	1xGG [K4]	0.0739133	0.00365894	1	2	2	O60488-1	1	1361.71	11.6	111.5	88.3	100.2	1.27737e+06	1.01161e+06	1.14791e+06	1.22024e+06	1.00263e+06	1.14791e+06		High	High	Peak Found	High	454.575	41.1373	0.001241	0.02478	0.98	41.42
	High	Unambiguous	[K].HIIYVDNKAINK.[A]	1xGG [K8]	0.0825299	0.00465574	1	2	1	O60488-1	1	1541.84	4.27	95.1	102.1	102.8	1.21696e+06	1.30691e+06	1.31565e+06	1.16252e+06	1295309	1.31565e+06		Peak Found	Peak Found	High	High	514.619	24.4144	0.001759	0.02838	1.02	24.53
	High	Unambiguous	[K].IGYDYKLEQIK.[K]	1xGG [K6]	0.0997624	0.00554487	1	2	2	O60488-1	1	1483.78	13.74	112.9	101.5	85.6	5.02006e+06	4.50985e+06	3.80424e+06	4.79552e+06	4.46983e+06	3.80424e+06		High	High	Peak Found	High	495.264	37.6862	0.002009	0.03641	1.38	37.62
GG [K214; K238; K269; K300; K313; K316]	6	High	Master Protein	P54578	Ubiquitin carboxyl-terminal hydrolase 14 [OS=Homo sapiens]	0	20.492	16	6	22	6	494	56	5.3	2.08	6	0	4.99	105.4	95.5	99.2	1.20796e+07	1.09482e+07	1.13681e+07	1.15393e+07	10851009	1.13681e+07	High	High	High	1
	Confidence	PSM Ambiguity	Annotated Sequence	Modifications	Qvality PEP	Qvality q-value	# Protein Groups	# Proteins	# PSMs	Master Protein Accessions	# Missed Cleavages	Theo. MH+ [Da]	Abundances (Grouped) CV [%]: oxldl	Abundances (Scaled): F7: Sample, oxldl	Abundances (Scaled): F8: Sample, oxldl	Abundances (Scaled): F9: Sample, oxldl	Abundances (Normalized): F7: Sample, oxldl	Abundances (Normalized): F8: Sample, oxldl	Abundances (Normalized): F9: Sample, oxldl	Abundance: F7: Sample, oxldl	Abundance: F8: Sample, oxldl	Abundance: F9: Sample, oxldl	Quan Info	Found in Sample: [S7] F7: Sample, oxldl	Found in Sample: [S8] F8: Sample, oxldl	Found in Sample: [S9] F9: Sample, oxldl	Confidence (by Search Engine): Sequest HT	m/z [Da] (by Search Engine): Sequest HT	RT [min] (by Search Engine): Sequest HT	Percolator q-Value (by Search Engine): Sequest HT	Percolator PEP (by Search Engine): Sequest HT	XCorr (by Search Engine): Sequest HT	Top Apex RT [min]
	High	Unambiguous	[R].LQEEITKQSPTLQR.[N]	1xGG [K7]	0.00501565	0.00125174	1	3	3	P54578	1	1784.95	2.75	103	99.3	97.6	4.43068e+06	4.27156e+06	4199466	4232500	4233651	4199466		High	High	High	High	595.655	28.3516	0.0004274	0.0008292	1.54	28.45
	High	Unambiguous	[K].GKENQLQLSCFINQEVK.[Y]	1xCarbamidomethyl [C10]; 1xGG [K2]	0.00256006	0.00125174	1	3	3	P54578	1	2149.07	7.87	93.3	108.7	98	694749	809061	729488	663674	801880	729488		High	High	High	High	717.028	49.2159	0.0004274	0.0003564	1.46	49.26
	High	Unambiguous	[R].VLQQKLEAIEDDSVK.[E]	1xGG [K5]	0.00469485	0.00125174	1	3	3	P54578	1	1828.97	25.02	126.8	77.2	96	2.90932e+06	1.77256e+06	2.20186e+06	2779193	1.75683e+06	2.20186e+06		High	High	High	High	610.327	42.3652	0.0004274	0.0007619	1.48	42.3
	High	Unambiguous	[R].NALYIKSSK.[I]	1xGG [K]	0.0437613	0.00156993	1	3	3	P54578	1	1137.63	1.17	99.4	101.3	99.2	1.36623e+06	1.39291e+06	1364062	1.30512e+06	1380546	1364062		High	High	High	High	569.317	20.4626	0.000643	0.01268	1.24	20.67
	High	Unambiguous	[K].LEAIEDDSVKETDSSSASAATPSKK.[K]	1xGG [K24]	0.00915017	0.00156993	1	3	3	P54578	2	2680.28	2.68	102.5	97.1	100.4	809444	767421	793330	773239	760610	793330		High	High	High	High	670.825	26.4093	0.0005335	0.001774	1.69	26.45
GG [K268; K270; K278; K733; K807; K832; K984; K1133]	8	High	Master Protein	Q9P2J5	Leucine--tRNA ligase, cytoplasmic [OS=Homo sapiens]	0	20.377	10	8	16	8	1176	134.4	7.3	2.19	8	0	3.38	103.1	96.4	100.5	1.42571e+07	1.33302e+07	1.38885e+07	1.36194e+07	1.32119e+07	1.38885e+07	High	High	High	1
	Confidence	PSM Ambiguity	Annotated Sequence	Modifications	Qvality PEP	Qvality q-value	# Protein Groups	# Proteins	# PSMs	Master Protein Accessions	# Missed Cleavages	Theo. MH+ [Da]	Abundances (Grouped) CV [%]: oxldl	Abundances (Scaled): F7: Sample, oxldl	Abundances (Scaled): F8: Sample, oxldl	Abundances (Scaled): F9: Sample, oxldl	Abundances (Normalized): F7: Sample, oxldl	Abundances (Normalized): F8: Sample, oxldl	Abundances (Normalized): F9: Sample, oxldl	Abundance: F7: Sample, oxldl	Abundance: F8: Sample, oxldl	Abundance: F9: Sample, oxldl	Quan Info	Found in Sample: [S7] F7: Sample, oxldl	Found in Sample: [S8] F8: Sample, oxldl	Found in Sample: [S9] F9: Sample, oxldl	Confidence (by Search Engine): Sequest HT	m/z [Da] (by Search Engine): Sequest HT	RT [min] (by Search Engine): Sequest HT	Percolator q-Value (by Search Engine): Sequest HT	Percolator PEP (by Search Engine): Sequest HT	XCorr (by Search Engine): Sequest HT	Top Apex RT [min]
	High	Unambiguous	[R].VFASELNAGIIKTDQNYEK.[M]	1xGG [K12]	0.00364802	0.00125174	1	3	3	Q9P2J5	1	2254.14	5.17	95.4	99	105.6	1.94373e+06	2.01577e+06	2.15124e+06	1.85679e+06	1.99788e+06	2.15124e+06		High	High	High	High	752.05	45.2983	0.0004274	0.000557	1.73	45.54
	High	Unambiguous	[K].STGNFLTLTQAIDKFSADGMR.[L]	1xGG [K14]	0.00221677	0.00125174	1	3	1	Q9P2J5	1	2387.17											No Quan Values	Not Found	Not Found	High	High	796.394	67.5179	0.0004274	0.0002968	1.57
	High	Unambiguous	[K].VLEPYPSKLSGLK.[G]	1xGG [K8]	0.00856445	0.00156993	1	2	3	Q9P2J5	1	1544.87	2.45	99.3	98	102.7	2.85095e+06	2.81205e+06	2.94864e+06	2.72343e+06	2787095	2.94864e+06		High	High	High	High	515.627	38.5776	0.0005335	0.001622	1.54	38.83
	High	Unambiguous	[R].QTGEGVGPQEYTLLKLK.[V]	1xGG [K]	0.0106989	0.00156993	1	2	3	Q9P2J5	1	1975.05	3.28	102.1	101.7	96.2	3.95331e+06	3.93691e+06	3.72549e+06	3776488	3.90197e+06	3.72549e+06		High	High	High	High	659.022	44.9329	0.0005335	0.002158	2.19	45.09
	High	Unambiguous	[R].RVPVLGKEYTEK.[T]	1xGG [K7]	0.00948637	0.00156993	1	3	2	Q9P2J5	2	1532.84	9.17	92.8	96.9	110.3	511474	534063	608075	488596	529323	608075		Peak Found	High	High	High	511.62	23.8781	0.0005335	0.001856	1.36	23.91
	High	Unambiguous	[K].TGFFEFQAAKDK.[Y]	1xGG [K10]	0.0910285	0.0052707	1	3	1	Q9P2J5	1	1502.73	9.85	110.7	91.4	97.9	2.00373e+06	1.65335e+06	1.77225e+06	1.9141e+06	1.63867e+06	1.77225e+06		High	Peak Found	Peak Found	High	501.58	39.815	0.001934	0.0322	1.06	39.96
	High	Unambiguous	[K].VIASELGSMPELKK.[Y]	1xGG [K14]	0.122971	0.00702112	1	3	1	Q9P2J5	1	1615.87	24.25	123.7	75.3	101	1.56521e+06	952145	1.27738e+06	1.4952e+06	943694	1.27738e+06		Peak Found	High	Peak Found	High	539.296	40.2033	0.002627	0.04769	0.62	40.04
GG [K67; K121; K122; K168; K186]	5	High	Master Protein	Q8WVC6-1	dephospho-CoA kinase domain-containing protein [OS=Homo sapiens]	0	20.294	23	5	16	5	231	26.5	9.58	17.48	5	0	3.12	100.3	96.7	103	2.6933e+07	2.59824e+07	27651592	2.57283e+07	2.57518e+07	27651592	High	High	High	1
	Confidence	PSM Ambiguity	Annotated Sequence	Modifications	Qvality PEP	Qvality q-value	# Protein Groups	# Proteins	# PSMs	Master Protein Accessions	# Missed Cleavages	Theo. MH+ [Da]	Abundances (Grouped) CV [%]: oxldl	Abundances (Scaled): F7: Sample, oxldl	Abundances (Scaled): F8: Sample, oxldl	Abundances (Scaled): F9: Sample, oxldl	Abundances (Normalized): F7: Sample, oxldl	Abundances (Normalized): F8: Sample, oxldl	Abundances (Normalized): F9: Sample, oxldl	Abundance: F7: Sample, oxldl	Abundance: F8: Sample, oxldl	Abundance: F9: Sample, oxldl	Quan Info	Found in Sample: [S7] F7: Sample, oxldl	Found in Sample: [S8] F8: Sample, oxldl	Found in Sample: [S9] F9: Sample, oxldl	Confidence (by Search Engine): Sequest HT	m/z [Da] (by Search Engine): Sequest HT	RT [min] (by Search Engine): Sequest HT	Percolator q-Value (by Search Engine): Sequest HT	Percolator PEP (by Search Engine): Sequest HT	XCorr (by Search Engine): Sequest HT	Top Apex RT [min]
	High	Unambiguous	[R].INAQLPLTDKAR.[M]	1xGG [K10]	0.000121423	0.00125174	1	1	5	Q8WVC6-1	1	1453.81	0.08	100.1	99.9	100	1.86074e+07	1.85794e+07	1.85942e+07	17775111	1.84145e+07	1.85942e+07		High	High	High	High	485.275	30.7702	0.0004274	7.535e-06	2.98	31.26
	High	Unambiguous	[R].KVLGDLIFNQPDR.[R]	1xGG [K1]	0.00710791	0.00125174	1	2	4	Q8WVC6-1	1	1628.88	4.91	94.7	104.5	100.8	3.68029e+06	4.05826e+06	3.91628e+06	3.51568e+06	4022242	3.91628e+06		High	High	High	High	543.63	46.8257	0.0004274	0.001285	2.07	46.94
	High	Unambiguous	[R].YVILDIPLLFETKK.[L]	1xGG [K]	7.21279e-05	0.00125174	1	1	3	Q8WVC6-1	1	1806.04	20.82	77.4	118.5	104.1	912685	1.39636e+06	1.22672e+06	871862	1.38397e+06	1.22672e+06		High	High	High	High	602.685	68.7402	0.0004274	3.896e-06	2.34	68.74
	High	Unambiguous	[R].HVLDNSGEWSVTKR.[Q]	1xGG [K13]	0.0320971	0.00156993	1	1	3	Q8WVC6-1	1	1741.86	54.98	126	36.8	137.2	1.7821e+06	521260	1.94111e+06	1.70239e+06	516634	1.94111e+06		High	High	High	High	581.292	27.5116	0.000643	0.008576	1.22	27.91
	High	Unambiguous	[R].KVLGDLIFNQPDRR.[Q]	1xGG [K1]	0.016103	0.00156993	1	2	1	Q8WVC6-1	2	1784.98	17.32	109.4	80	110.6	1.9505e+06	1.42713e+06	1.97331e+06	1.86326e+06	1.41446e+06	1.97331e+06		High	Peak Found	Peak Found	High	595.663	39.6451	0.0006016	0.00361	1.54	39.84
GG [K716; K854; K860; K883; K937]	5	High	Master Protein	P04626-1	Receptor tyrosine-protein kinase erbB-2 [OS=Homo sapiens]	0	20.17	5	5	19	5	1255	137.8	5.91	2.13	5	0	3.45	103	100.8	96.2	1.84576e+07	1.80559e+07	1.72436e+07	1.7632e+07	1.78956e+07	1.72436e+07	High	High	High	1
	Confidence	PSM Ambiguity	Annotated Sequence	Modifications	Qvality PEP	Qvality q-value	# Protein Groups	# Proteins	# PSMs	Master Protein Accessions	# Missed Cleavages	Theo. MH+ [Da]	Abundances (Grouped) CV [%]: oxldl	Abundances (Scaled): F7: Sample, oxldl	Abundances (Scaled): F8: Sample, oxldl	Abundances (Scaled): F9: Sample, oxldl	Abundances (Normalized): F7: Sample, oxldl	Abundances (Normalized): F8: Sample, oxldl	Abundances (Normalized): F9: Sample, oxldl	Abundance: F7: Sample, oxldl	Abundance: F8: Sample, oxldl	Abundance: F9: Sample, oxldl	Quan Info	Found in Sample: [S7] F7: Sample, oxldl	Found in Sample: [S8] F8: Sample, oxldl	Found in Sample: [S9] F9: Sample, oxldl	Confidence (by Search Engine): Sequest HT	m/z [Da] (by Search Engine): Sequest HT	RT [min] (by Search Engine): Sequest HT	Percolator q-Value (by Search Engine): Sequest HT	Percolator PEP (by Search Engine): Sequest HT	XCorr (by Search Engine): Sequest HT	Top Apex RT [min]
	High	Unambiguous	[R].LLDIDETEYHADGGKVPIK.[W]	1xGG [K15]	0.000458648	0.00125174	1	5	6	P04626-1	1	2227.12	7.99	97.7	93.4	108.9	2.81963e+06	2.69537e+06	3141871	2.69351e+06	2.67145e+06	3141871		High	High	High	High	557.536	40.9769	0.0004274	4.051e-05	2.04	41.21
	High	Unambiguous	[R].NVLVKSPNHVK.[I]	1xGG [K5]	0.0019196	0.00125174	1	9	5	P04626-1	1	1348.77	1.65	100.7	98.1	101.2	1.28348e+06	1.25024e+06	1.28932e+06	1.22607e+06	1.23914e+06	1.28932e+06		High	High	High	High	450.261	19.0408	0.0004274	0.0002475	1.48	19.19
	High	Unambiguous	[K].SPNHVKITDFGLAR.[L]	1xGG [K6]	0.0388516	0.00156993	1	9	5	P04626-1	1	1668.88	6.78	102.4	105.2	92.3	1.07107e+07	1.10044e+07	9.65691e+06	1.02317e+07	1.09067e+07	9.65691e+06		High	High	High	High	417.976	32.8143	0.000643	0.01095	0.99	32.58
	High	Unambiguous	[R].EIPDLLEKGER.[L]	1xGG [K8]	0.0119939	0.00156993	1	9	2	P04626-1	1	1412.74	8.23	90.6	103.8	105.6	2.01731e+06	2.31353e+06	2.35267e+06	1.92708e+06	2.293e+06	2.35267e+06		High	Peak Found	High	High	471.584	38.715	0.0005335	0.002485	1.8	38.85
	High	Unambiguous	[R].ILKETELR.[K]	1xGG [K3]	0.054484	0.00184581	1	6	1	P04626-1	1	1115.64	44.56	151.5	73.8	74.8	1.62644e+06	792339	802847	1.55369e+06	785307	802847		Peak Found	High	Peak Found	High	558.325	22.6554	0.0007091	0.01675	0.95	22.7
GG [K54; K91; K105; K108; K126]	5	High	Master Protein	P07737	profilin-1 [OS=Homo sapiens]	0	20.146	34	6	16	6	140	15	8.27	11.33	6	0	2.53	98.9	98.2	102.9	2.4016e+07	2.38485e+07	2.49869e+07	2.29418e+07	2.36369e+07	2.49869e+07	High	High	High	1
	Confidence	PSM Ambiguity	Annotated Sequence	Modifications	Qvality PEP	Qvality q-value	# Protein Groups	# Proteins	# PSMs	Master Protein Accessions	# Missed Cleavages	Theo. MH+ [Da]	Abundances (Grouped) CV [%]: oxldl	Abundances (Scaled): F7: Sample, oxldl	Abundances (Scaled): F8: Sample, oxldl	Abundances (Scaled): F9: Sample, oxldl	Abundances (Normalized): F7: Sample, oxldl	Abundances (Normalized): F8: Sample, oxldl	Abundances (Normalized): F9: Sample, oxldl	Abundance: F7: Sample, oxldl	Abundance: F8: Sample, oxldl	Abundance: F9: Sample, oxldl	Quan Info	Found in Sample: [S7] F7: Sample, oxldl	Found in Sample: [S8] F8: Sample, oxldl	Found in Sample: [S9] F9: Sample, oxldl	Confidence (by Search Engine): Sequest HT	m/z [Da] (by Search Engine): Sequest HT	RT [min] (by Search Engine): Sequest HT	Percolator q-Value (by Search Engine): Sequest HT	Percolator PEP (by Search Engine): Sequest HT	XCorr (by Search Engine): Sequest HT	Top Apex RT [min]
	High	Unambiguous	[R].TKSTGGAPTFNVTVTK.[T]	1xGG [K2]	0.00301038	0.00125174	1	1	2	P07737	1	1722.9	3.97	95.5	101.8	102.8	3.97263e+06	4.23519e+06	4.27809e+06	3.79495e+06	4197602	4.27809e+06		High	High	Peak Found	High	574.972	29.1629	0.0004274	0.0004367	2.38	29.29
	High	Unambiguous	[K].TFVNITPAEVGVLVGKDR.[S]	1xGG [K16]	0.00227061	0.00125174	1	1	1	P07737	1	2029.11	20.88	79	120.7	100.3	1.02199e+06	1.56237e+06	1.29773e+06	976277	1.54851e+06	1.29773e+06		High	Peak Found	Peak Found	High	677.041	59.1478	0.0004274	0.0003065	1.31	59.35
	High	Unambiguous	[K].STGGAPTFNVTVTKTDK.[T]	1xGG [K]	0.0268219	0.00156993	1	1	3	P07737	1	1837.93	2.96	96.6	101.3	102.1	6.81152e+06	7.13955e+06	7.19923e+06	6506854	7.07618e+06	7.19923e+06		High	High	High	High	613.314	31.788	0.0006016	0.006841	1.85	31.82
	High	Unambiguous	[K].EGVHGGLINKK.[C]	1xGG [K10]	0.0157205	0.00156993	1	1	6	P07737	1	1265.7	1.79	100.9	97.9	101.2	4.48493e+06	4.35542e+06	4.50023e+06	4.28433e+06	4.31676e+06	4.50023e+06		High	High	High	High	422.57	18.7895	0.0006016	0.003492	1.97	18.73
GG [K29; K108]	2	High	Master Protein	P08758	annexin A5 [OS=Homo sapiens]	0	19.98	23	6	26	6	320	35.9	5.05	14.73	6	0	4.55	103.8	95	101.2	2.77097e+07	2.53428e+07	2.69967e+07	2.64703e+07	2.51178e+07	2.69967e+07	High	High	High	1
	Confidence	PSM Ambiguity	Annotated Sequence	Modifications	Qvality PEP	Qvality q-value	# Protein Groups	# Proteins	# PSMs	Master Protein Accessions	# Missed Cleavages	Theo. MH+ [Da]	Abundances (Grouped) CV [%]: oxldl	Abundances (Scaled): F7: Sample, oxldl	Abundances (Scaled): F8: Sample, oxldl	Abundances (Scaled): F9: Sample, oxldl	Abundances (Normalized): F7: Sample, oxldl	Abundances (Normalized): F8: Sample, oxldl	Abundances (Normalized): F9: Sample, oxldl	Abundance: F7: Sample, oxldl	Abundance: F8: Sample, oxldl	Abundance: F9: Sample, oxldl	Quan Info	Found in Sample: [S7] F7: Sample, oxldl	Found in Sample: [S8] F8: Sample, oxldl	Found in Sample: [S9] F9: Sample, oxldl	Confidence (by Search Engine): Sequest HT	m/z [Da] (by Search Engine): Sequest HT	RT [min] (by Search Engine): Sequest HT	Percolator q-Value (by Search Engine): Sequest HT	Percolator PEP (by Search Engine): Sequest HT	XCorr (by Search Engine): Sequest HT	Top Apex RT [min]
	High	Unambiguous	[K].GAGTNEKVLTEIIASR.[T]	1xGG [K7]	0.0110255	0.00156993	1	1	3	P08758	1	1772.95	5.4	101	94.2	104.8	2.27276e+06	2.11875e+06	2358684	2171108	2.09994e+06	2358684		High	High	High	High	591.655	45.4523	0.0005335	0.002242	1.17	45.53
	High	Unambiguous	[K].AMKGLGTDEESILTLLTSR.[S]	1xGG [K3]	0.040265	0.00156993	1	1	1	P08758	1	2149.12											No Quan Values	High	Not Found	Not Found	High	717.044	67.3483	0.000643	0.01147	1.2
	High	Unambiguous	[K].AMKGLGTDEESILTLLTSR.[S]	1xOxidation [M2]; 1xGG [K3]	0.136679	0.00810328	1	1	1	P08758	1	2165.11	17.78	84.7	95.8	119.5	438069	495105	617999	418475	490711	617999		Peak Found	High	Peak Found	High	722.375	65.209	0.003132	0.05453	0.74	65.08
GG [K216; K535; K773; K777]	4	High	Master Protein	Q70J99-1	Protein unc-13 homolog D [OS=Homo sapiens]	0	19.869	4	4	14	4	1090	123.2	6.65	16.26	4	0	6.78	96.1	96	107.8	1.00962e+07	1.00829e+07	1.13224e+07	9.6446e+06	9.9934e+06	1.13224e+07	High	High	High	1
	Confidence	PSM Ambiguity	Annotated Sequence	Modifications	Qvality PEP	Qvality q-value	# Protein Groups	# Proteins	# PSMs	Master Protein Accessions	# Missed Cleavages	Theo. MH+ [Da]	Abundances (Grouped) CV [%]: oxldl	Abundances (Scaled): F7: Sample, oxldl	Abundances (Scaled): F8: Sample, oxldl	Abundances (Scaled): F9: Sample, oxldl	Abundances (Normalized): F7: Sample, oxldl	Abundances (Normalized): F8: Sample, oxldl	Abundances (Normalized): F9: Sample, oxldl	Abundance: F7: Sample, oxldl	Abundance: F8: Sample, oxldl	Abundance: F9: Sample, oxldl	Quan Info	Found in Sample: [S7] F7: Sample, oxldl	Found in Sample: [S8] F8: Sample, oxldl	Found in Sample: [S9] F9: Sample, oxldl	Confidence (by Search Engine): Sequest HT	m/z [Da] (by Search Engine): Sequest HT	RT [min] (by Search Engine): Sequest HT	Percolator q-Value (by Search Engine): Sequest HT	Percolator PEP (by Search Engine): Sequest HT	XCorr (by Search Engine): Sequest HT	Top Apex RT [min]
	High	Unambiguous	[R].TLAEQLEVGIAKHIQK.[L]	1xGG [K12]	3.06413e-05	0.00125174	1	2	3	Q70J99-1	1	1892.06	7.3	95.5	96	108.4	2.74533e+06	2.75946e+06	3.11525e+06	2.62254e+06	2.73497e+06	3.11525e+06		High	High	High	High	473.771	47.3374	0.0004274	1.323e-06	3.02	47.34
	High	Unambiguous	[R].QKLGELTDLHGLR.[R]	1xGG [K2]	4.85853e-05	0.00125174	1	3	6	Q70J99-1	1	1593.87	8.71	94.8	95.2	110.1	5.06642e+06	5.0885e+06	5.88358e+06	4839810	5.04333e+06	5.88358e+06		High	High	High	High	531.962	35.0973	0.0004274	2.367e-06	2.65	35.3
	High	Unambiguous	[R].ELQWLVAKR.[V]	1xGG [K8]	0.0504546	0.00184581	1	2	2	Q70J99-1	1	1256.71	4.23	95.2	103.1	101.7	952889	1.03245e+06	1.01768e+06	910268	1.02329e+06	1.01768e+06		High	Peak Found	High	High	419.575	39.605	0.0007091	0.01521	1.15	39.67
	High	Unambiguous	[K].HIQKLVGVR.[E]	1xGG [K4]	0.142842	0.00810328	1	2	3	Q70J99-1	1	1163.7	5.34	104	93.9	102	1.33155e+06	1.20248e+06	1.30587e+06	1.27199e+06	1.19181e+06	1.30587e+06		High	High	High	High	388.572	21.4145	0.003205	0.05802	0.97	21.38
GG [K245; K250; K276; K278; K294; K372]	6	High	Master Protein	P17980	26S proteasome regulatory subunit 6A [OS=Homo sapiens]	0	19.754	12	5	16	5	439	49.2	5.24	5.62	5	0	5.46	97.7	106.2	96.1	1.37904e+07	1.50029e+07	1.35731e+07	1.31736e+07	1.48698e+07	1.35731e+07	High	High	High	1
	Confidence	PSM Ambiguity	Annotated Sequence	Modifications	Qvality PEP	Qvality q-value	# Protein Groups	# Proteins	# PSMs	Master Protein Accessions	# Missed Cleavages	Theo. MH+ [Da]	Abundances (Grouped) CV [%]: oxldl	Abundances (Scaled): F7: Sample, oxldl	Abundances (Scaled): F8: Sample, oxldl	Abundances (Scaled): F9: Sample, oxldl	Abundances (Normalized): F7: Sample, oxldl	Abundances (Normalized): F8: Sample, oxldl	Abundances (Normalized): F9: Sample, oxldl	Abundance: F7: Sample, oxldl	Abundance: F8: Sample, oxldl	Abundance: F9: Sample, oxldl	Quan Info	Found in Sample: [S7] F7: Sample, oxldl	Found in Sample: [S8] F8: Sample, oxldl	Found in Sample: [S9] F9: Sample, oxldl	Confidence (by Search Engine): Sequest HT	m/z [Da] (by Search Engine): Sequest HT	RT [min] (by Search Engine): Sequest HT	Percolator q-Value (by Search Engine): Sequest HT	Percolator PEP (by Search Engine): Sequest HT	XCorr (by Search Engine): Sequest HT	Top Apex RT [min]
	High	Unambiguous	[R].KMNVSPDVNYEELAR.[C]	1xOxidation [M2]; 1xGG [K1]	0.00211292	0.00125174	1	1	2	P17980	1	1894.9	21.15	106.2	117.4	76.5	426195	471072	306853	407132	466892	306853		High	High	Peak Found	High	632.304	34.8544	0.0004274	0.0002784	1.54	34.93
	High	Unambiguous	[K].APSIIFIDELDAIGTKR.[F]	1xGG [K16]	0.00565625	0.00125174	1	1	2	P17980	1	1973.07	6.8	93	100.5	106.6	2.20814e+06	2.38567e+06	2.53073e+06	2.10937e+06	2.3645e+06	2.53073e+06		High	Peak Found	High	High	658.362	64.2676	0.0004274	0.0009634	2.24	64.34
	High	Unambiguous	[R].DAFALAKEK.[A]	1xGG [K]	0.0124346	0.00156993	1	1	3	P17980	1	1106.58	1.92	101.3	100.9	97.8	4.45906e+06	4.43854e+06	4.30383e+06	4259611	4399144	4.30383e+06		High	High	High	High	553.796	25.995	0.0005335	0.002595	1.75	26.34
	High	Unambiguous	[R].ACAAQTKATFLK.[L]	1xCarbamidomethyl [C2]; 1xGG [K]	0.0157205	0.00156993	1	1	3	P17980	1	1423.74	2.15	100.8	97.6	101.7	1.84922e+06	1.79091e+06	1.866e+06	1766509	1.77502e+06	1.866e+06		High	High	High	High	475.25	24.3745	0.0006016	0.003498	1.47	24.61
	High	Unambiguous	[R].KMNVSPDVNYEELAR.[C]	1xGG [K1]	0.0104446	0.00156993	1	1	2	P17980	1	1878.9	11.52	113.3	93	93.7	980708	804986	811154	936842	797842	811154		High	High	Peak Found	High	626.972	39.6582	0.0005335	0.002082	1.74	39.92
	High	Unambiguous	[K].EKAPSIIFIDELDAIGTKR.[F]	1xGG [K18]	0.0168961	0.00156993	1	1	2	P17980	2	2230.21	31.33	92.3	134.5	73.2	2.89382e+06	4.21388e+06	2.29451e+06	2.76438e+06	4176477	2.29451e+06		Peak Found	High	High	High	558.312	59.0983	0.0006016	0.003813	2.11	59.52
	High	Unambiguous	[K].EKAPSIIFIDELDAIGTKR.[F]	2xGG [K2; K18]	0.051969	0.00184581	1	1	2	P17980	2	2344.25	27.48	87.7	80.9	131.5	973304	897874	1.45999e+06	929770	889905	1.45999e+06		Peak Found	High	High	High	586.818	59.8393	0.0007091	0.01574	0.72	60.09
GG [K119; K120]	2	High	Master Protein	Q16777	Histone H2A type 2-C [OS=Homo sapiens]	0	19.708	21	3	58	3	129	14	10.9	181.14	3	0	3.86	96.3	104	99.7	4.94343e+08	5.33904e+08	5.11915e+08	4.72232e+08	5.29165e+08	5.11915e+08	High	High	High	1
	Confidence	PSM Ambiguity	Annotated Sequence	Modifications	Qvality PEP	Qvality q-value	# Protein Groups	# Proteins	# PSMs	Master Protein Accessions	# Missed Cleavages	Theo. MH+ [Da]	Abundances (Grouped) CV [%]: oxldl	Abundances (Scaled): F7: Sample, oxldl	Abundances (Scaled): F8: Sample, oxldl	Abundances (Scaled): F9: Sample, oxldl	Abundances (Normalized): F7: Sample, oxldl	Abundances (Normalized): F8: Sample, oxldl	Abundances (Normalized): F9: Sample, oxldl	Abundance: F7: Sample, oxldl	Abundance: F8: Sample, oxldl	Abundance: F9: Sample, oxldl	Quan Info	Found in Sample: [S7] F7: Sample, oxldl	Found in Sample: [S8] F8: Sample, oxldl	Found in Sample: [S9] F9: Sample, oxldl	Confidence (by Search Engine): Sequest HT	m/z [Da] (by Search Engine): Sequest HT	RT [min] (by Search Engine): Sequest HT	Percolator q-Value (by Search Engine): Sequest HT	Percolator PEP (by Search Engine): Sequest HT	XCorr (by Search Engine): Sequest HT	Top Apex RT [min]
	High	Unambiguous	[KR].VTIAQGGVLPNIQAVLLPKK.[T]	1xGG [K]	1.24259e-07	0.00125174	1	10	51	Q16777	1	2173.31	3.91	96.2	104	99.9	4.77614e+08	5.16461e+08	4.9611e+08	4.56251e+08	5.11877e+08	4.9611e+08		High	High	High	High	725.107	62.5252	0.0004274	1.254e-09	4.85	61.55
GG [K289; K291; K406; K514; K599; K928; K943; K955; K1218; K1797]	10	High	Master Protein	Q9NZJ4-1	Sacsin [OS=Homo sapiens]	0	19.578	3	9	22	9	4579	520.8	7.05	0	9	0	8.79	89.9	104.3	105.8	9.38646e+06	1.08881e+07	1.10512e+07	8.96662e+06	1.07914e+07	1.10512e+07	High	High	High	1
	Confidence	PSM Ambiguity	Annotated Sequence	Modifications	Qvality PEP	Qvality q-value	# Protein Groups	# Proteins	# PSMs	Master Protein Accessions	# Missed Cleavages	Theo. MH+ [Da]	Abundances (Grouped) CV [%]: oxldl	Abundances (Scaled): F7: Sample, oxldl	Abundances (Scaled): F8: Sample, oxldl	Abundances (Scaled): F9: Sample, oxldl	Abundances (Normalized): F7: Sample, oxldl	Abundances (Normalized): F8: Sample, oxldl	Abundances (Normalized): F9: Sample, oxldl	Abundance: F7: Sample, oxldl	Abundance: F8: Sample, oxldl	Abundance: F9: Sample, oxldl	Quan Info	Found in Sample: [S7] F7: Sample, oxldl	Found in Sample: [S8] F8: Sample, oxldl	Found in Sample: [S9] F9: Sample, oxldl	Confidence (by Search Engine): Sequest HT	m/z [Da] (by Search Engine): Sequest HT	RT [min] (by Search Engine): Sequest HT	Percolator q-Value (by Search Engine): Sequest HT	Percolator PEP (by Search Engine): Sequest HT	XCorr (by Search Engine): Sequest HT	Top Apex RT [min]
	High	Unambiguous	[R].GISSKLDSLADELK.[F]	1xGG [K5]	0.00111264	0.00125174	1	1	4	Q9NZJ4-1	1	1589.84	45.15	47.9	126.3	125.9	857432	2.26212e+06	2.25504e+06	819081	2.24205e+06	2.25504e+06		High	High	High	High	530.617	51.6211	0.0004274	0.0001242	1.87	51.56
	High	Unambiguous	[K].VLHHTAKLPADLR.[L]	1xGG [K7]	0.0173072	0.00156993	1	2	3	Q9NZJ4-1	1	1584.9	8.38	92.7	109.2	98.1	893904	1.05231e+06	945880	853921	1.04297e+06	945880		High	Peak Found	High	High	396.98	22.5202	0.0006016	0.003939	1.04	22.75
	High	Unambiguous	[K].AYATLILDSIKR.[L]	1xGG [K11]	0.0189392	0.00156993	1	1	4	Q9NZJ4-1	1	1477.84	13.51	94.3	90.2	115.4	1.51247e+06	1.44649e+06	1850257	1.44482e+06	1.43365e+06	1850257		High	High	High	High	493.284	50.3661	0.0006016	0.00441	1.57	50.64
	High	Unambiguous	[R].LQPSQLSSNLYNKQK.[V]	1xGG [K]	0.0103819	0.00156993	1	1	3	Q9NZJ4-1	1	1861.98	5.61	106.4	95.9	97.8	2.88469e+06	2.59913e+06	2650996	2.75566e+06	2.57606e+06	2650996		High	High	High	High	621.33	31.1684	0.0005335	0.002067	1.59	31.59
	High	Unambiguous	[R].INHSSDQGISSYTKLK.[G]	1xGG [K14]	0.0815803	0.00435574	1	2	1	Q9NZJ4-1	1	1891.95	0.87	100.3	99	100.6	404542	399155	405702	386448	395612	405702		Peak Found	High	Peak Found	High	631.322	24.5809	0.001673	0.02807	0.93	24.59
	High	Unambiguous	[K].ALGIFTKPSLSAVLK.[H]	1xGG [K7]	0.0964003	0.00554487	1	2	2	Q9NZJ4-1	0	1658.98	1.09	98.8	101	100.1	1.2277e+06	1.25474e+06	1.24368e+06	1.17278e+06	1243601	1.24368e+06		High	High	Peak Found	High	553.666	55.4015	0.002009	0.03472	0.45	55.31
	High	Unambiguous	[R].GPDDDPAALFEMAKSGQSK.[K]	1xGG [K14]	0.134429	0.00810328	1	2	1	Q9NZJ4-1	1	2077.95											No Quan Values	Not Found	Not Found	High	High	693.323	53.0228	0.003132	0.05354	0.48
	High	Unambiguous	[R].IIQELAIFKR.[I]	1xGG [K9]	0.158455	0.00960834	1	2	2	Q9NZJ4-1	1	1344.8	12.12	88.2	112.4	99.4	759352	968037	856546	725388	959445	856546		Peak Found	High	High	High	448.938	46.1177	0.003827	0.06629	0.97	46.17
	High	Unambiguous	[K].TVLNYLQSSGKQIAK.[V]	1xGG [K11]	0.159316	0.00990893	1	1	2	Q9NZJ4-1	1	1763.97	4.1	97.8	104.7	97.4	846378	906070	843062	808521	898028	843062		Peak Found	High	High	High	588.66	39.4645	0.003827	0.06672	0.83	39.55
GG [K4; K13; K34; K35; K44; K165; K216]	7	High	Master Protein	Q9UKM9-1	RNA-binding protein Raly [OS=Homo sapiens]	0	19.561	22	6	15	6	306	32.4	9.17	5.94	6	0	2.6	102.8	97.6	99.6	9.38047e+06	8.90962e+06	9.0908e+06	8960898	8.83054e+06	9.0908e+06	High	High	High	1
	Confidence	PSM Ambiguity	Annotated Sequence	Modifications	Qvality PEP	Qvality q-value	# Protein Groups	# Proteins	# PSMs	Master Protein Accessions	# Missed Cleavages	Theo. MH+ [Da]	Abundances (Grouped) CV [%]: oxldl	Abundances (Scaled): F7: Sample, oxldl	Abundances (Scaled): F8: Sample, oxldl	Abundances (Scaled): F9: Sample, oxldl	Abundances (Normalized): F7: Sample, oxldl	Abundances (Normalized): F8: Sample, oxldl	Abundances (Normalized): F9: Sample, oxldl	Abundance: F7: Sample, oxldl	Abundance: F8: Sample, oxldl	Abundance: F9: Sample, oxldl	Quan Info	Found in Sample: [S7] F7: Sample, oxldl	Found in Sample: [S8] F8: Sample, oxldl	Found in Sample: [S9] F9: Sample, oxldl	Confidence (by Search Engine): Sequest HT	m/z [Da] (by Search Engine): Sequest HT	RT [min] (by Search Engine): Sequest HT	Percolator q-Value (by Search Engine): Sequest HT	Percolator PEP (by Search Engine): Sequest HT	XCorr (by Search Engine): Sequest HT	Top Apex RT [min]
	High	Unambiguous	[R].VFIGNLNTALVKK.[VS]	1xGG [K]	0.0034561	0.00125174	1	4	3	Q9UKM9-1	1	1530.9	3.64	96.1	100.5	103.4	3.30986e+06	3.45983e+06	3.55887e+06	3161811	3.42912e+06	3.55887e+06		High	High	High	High	510.971	42.6676	0.0004274	0.0005181	1.87	42.57
	High	Unambiguous	[K].TNVPVKLFAR.[S]	1xGG [K6]	0.00321587	0.00125174	1	2	3	Q9UKM9-1	1	1258.73	18.22	115.3	104.8	79.9	796980	724431	551838	761333	718001	551838		High	High	High	High	420.247	35.8015	0.0004274	0.0004742	2.13	36
	High	Unambiguous	[-].MSLKLQASNVTNK.[N]	1xGG [K4]; 1xMet-loss+Acetyl [N-Term]	0.00634061	0.00125174	1	2	1	Q9UKM9-1	1	1458.79	11.21	112.7	91.6	95.7	1.39619e+06	1.13429e+06	1.1855e+06	1.33374e+06	1.12422e+06	1.1855e+06		High	Peak Found	Peak Found	High	729.899	32.9292	0.0004274	0.001113	1.68	33.26
	High	Unambiguous	[K].SDVETIFSKYGR.[V]	1xGG [K9]	0.000834635	0.00125174	1	2	3	Q9UKM9-1	1	1515.74	8.63	105.4	90	104.6	2.35876e+06	2.01582e+06	2.3419e+06	2.25325e+06	1.99793e+06	2.3419e+06		High	High	High	High	505.919	43.664	0.0004274	8.599e-05	1.93	43.69
	High	Unambiguous	[R].LEQIAAEQKANPDGK.[K]	1xGG [K9]	0.0274724	0.00156993	1	2	2	Q9UKM9-1	1	1725.88	2.19	100.3	102.1	97.7	376517	383245	366855	359676	379843	366855		Peak Found	High	High	High	575.964	23.2349	0.000643	0.007076	0.76	23.19
[truncated: 2,652 more rows]
